# Supplementary material for: 1,3-Dimesitylimidazolidinium tetra­chloridogold(III) dichloro­methane solvate
Source: Acta Crystallogr Sect E Struct Rep Online. 2008 Oct 4;64(Pt 11):m1357. doi: 10.1107/S1600536808031115 (PMC2959617; doi:10.1107/S1600536808031115)
Supplement: Supplementary file 2 [file e-64-m1357-Isup2.hkl]

# 
# h,k,l, Fc-squared, Fo-squared, sigma(Fo-squared) and status flag 
# 
data_I
_shelx_title ' TK100X in P2(1)/c' 
_shelx_refln_list_code          4 
_shelx_F_calc_maximum      493.94 
_exptl_crystal_F_000      1424.00 
_reflns_d_resolution_high  0.7497 
 
loop_ 
 _symmetry_equiv_pos_as_xyz 
 'x, y, z' 
 '-x, y+1/2, -z+1/2' 
 '-x, -y, -z' 
 'x, -y-1/2, z-1/2' 
 
_cell_length_a    19.5904 
_cell_length_b     8.9986 
_cell_length_c    15.3061 
_cell_angle_alpha  90.000 
_cell_angle_beta   96.601 
_cell_angle_gamma  90.000 
 
_shelx_F_squared_multiplier     1.000 
 
loop_ 
 _refln_index_h 
 _refln_index_k 
 _refln_index_l 
 _refln_F_squared_calc 
 _refln_F_squared_meas 
 _refln_F_squared_sigma 
 _refln_observed_status 
   2   0   0    64020.69    66387.37   4134.27 o 
   3   0   0   100683.34    94120.26   1112.92 o 
   4   0   0     7907.31     7598.69    393.44 o 
   5   0   0    47420.91    43709.61    964.01 o 
   6   0   0    18698.29    15904.07    665.40 o 
   7   0   0     2673.30     2414.73    345.11 o 
   8   0   0    28144.97    24718.62    937.10 o 
   9   0   0     6729.83     7320.73    595.91 o 
  10   0   0      306.03      344.88    157.79 o 
  11   0   0    72875.42    78993.58   6723.25 o 
  12   0   0     3680.88     4122.73    379.07 o 
  13   0   0    16326.66    17938.55   1768.13 o 
  14   0   0    14090.30    15717.17   1089.93 o 
  15   0   0      374.04       87.00    381.42 o 
  16   0   0    12115.85    10879.46    973.68 o 
  17   0   0     8258.78     8150.71    913.85 o 
  18   0   0      560.05      719.74    506.30 o 
  19   0   0    28206.70    27689.80   1645.87 o 
  20   0   0     3568.52     3413.22    840.70 o 
  21   0   0    11073.60    12281.33   1266.54 o 
  22   0   0    27712.26    27465.13   1860.09 o 
  23   0   0     2297.40     2489.71    815.10 o 
  24   0   0    13857.36    15023.40   1482.85 o 
   1   1   0    30574.42    30266.69   1307.30 o 
   2   1   0    12614.31    12524.60    528.97 o 
   3   1   0      530.58      572.84     66.43 o 
   4   1   0    14347.63    14032.84    403.13 o 
   5   1   0    23077.94    22258.65    767.70 o 
   6   1   0      141.60      204.19     82.63 o 
   7   1   0    26663.21    26219.26   1298.82 o 
   8   1   0      751.36      979.64    133.61 o 
   9   1   0     4742.23     4818.43    264.41 o 
  10   1   0    13776.06    12552.04   1191.34 o 
  11   1   0       42.85      175.01    108.88 o 
  12   1   0    40286.05    38582.36   2188.70 o 
  13   1   0     2630.89     3035.38    298.57 o 
  14   1   0     7372.32     6886.77    715.52 o 
  15   1   0     8082.85     7224.05    567.41 o 
  16   1   0      181.72      274.67    222.16 o 
  17   1   0     1723.00     1731.42    384.32 o 
  18   1   0     3657.97     3884.12    540.12 o 
  19   1   0      112.44      236.44    299.95 o 
  20   1   0     5615.33     6112.99    692.26 o 
  21   1   0     3617.80     3826.89    614.94 o 
  22   1   0       41.35      278.39    419.36 o 
  23   1   0     8451.45     9524.53   1201.75 o 
  24   1   0     4008.90     5224.91    751.18 o 
   0   2   0     7045.66     8111.44    690.87 o 
   1   2   0      656.36      840.02     79.93 o 
   2   2   0      517.90      515.26     75.38 o 
   3   2   0    16961.96    16177.89    696.70 o 
   4   2   0     1922.25     1959.77    125.39 o 
   5   2   0       63.30      126.53     78.14 o 
   6   2   0      539.44      758.11    110.08 o 
   7   2   0      329.11      319.89     89.39 o 
   8   2   0     5266.82     5052.14    236.87 o 
   9   2   0     2005.72     2250.03    203.78 o 
  10   2   0      578.56      755.40    146.85 o 
  11   2   0      220.81      492.50    132.69 o 
  12   2   0        3.66      -89.18    133.38 o 
  13   2   0       47.55      230.20    150.77 o 
  14   2   0     1203.05     1325.82    216.94 o 
  15   2   0     5048.99     4837.23    372.74 o 
  16   2   0       39.62      309.69    282.64 o 
  17   2   0      333.23      336.77    240.58 o 
  18   2   0        1.09       36.55    306.35 o 
  19   2   0       39.87      -97.78    275.75 o 
  20   2   0       14.24      -48.00    298.75 o 
  21   2   0      319.65      384.13    352.07 o 
  22   2   0      399.62      781.23    465.96 o 
  23   2   0        0.53      351.28    401.28 o 
  24   2   0       89.83      436.95    443.13 o 
   1   3   0    24381.59    23731.38    942.06 o 
   2   3   0    63551.84    66189.65   2563.07 o 
   3   3   0      492.64      681.95     99.72 o 
   4   3   0    26923.58    27220.90   1313.75 o 
   5   3   0     1290.92     1302.13    129.82 o 
   6   3   0     2910.17     3244.95    204.48 o 
   7   3   0    29977.93    30101.54   1604.45 o 
   8   3   0     2511.68     2653.14    187.49 o 
   9   3   0    41140.26    42296.81   2310.13 o 
  10   3   0    29674.29    26963.94    572.32 o 
  11   3   0      314.28      444.09    146.76 o 
  12   3   0    44264.67    40728.61   2086.81 o 
  13   3   0    14302.96    13499.38    468.29 o 
  14   3   0     3333.11     3826.62    303.60 o 
  15   3   0    27944.99    27699.27   1431.90 o 
  16   3   0      982.83     1525.24    363.33 o 
  17   3   0     5803.08     5457.35    605.10 o 
  18   3   0     4260.65     5475.61    612.96 o 
  19   3   0       12.83      133.64    321.20 o 
  20   3   0     7888.06     7117.78    742.67 o 
  21   3   0     3395.31     4080.56    650.27 o 
  22   3   0      574.55      456.22    372.47 o 
  23   3   0     7786.65    10015.88    960.40 o 
  24   3   0     3500.66     4806.72   1109.26 o 
   0   4   0   104756.38   107246.92   4159.17 o 
   1   4   0    10311.09    10734.83    494.89 o 
   2   4   0    37573.88    37002.85   1600.89 o 
   3   4   0    67946.58    68866.89   3206.79 o 
   4   4   0     2284.88     2662.02    174.60 o 
   5   4   0    13572.48    12471.22    629.14 o 
   6   4   0    11264.67    10345.51    586.64 o 
   7   4   0      196.46      266.93    120.38 o 
   8   4   0    31353.25    30360.84   2002.74 o 
   9   4   0    10122.34     9962.37    360.14 o 
  10   4   0     3209.89     3488.97    236.51 o 
  11   4   0    35326.70    35156.83   2285.46 o 
  12   4   0      981.19     1333.02    208.62 o 
  13   4   0    13421.96    12727.52    476.87 o 
  14   4   0    13143.74    12283.92    490.87 o 
  15   4   0       36.36      141.55    193.87 o 
  16   4   0     4466.71     5083.50    388.02 o 
  17   4   0     9815.13     9837.74    729.43 o 
  18   4   0      374.82      452.82    369.55 o 
  19   4   0    18551.53    19186.30   1582.65 o 
  20   4   0     3767.21     4388.52    634.98 o 
  21   4   0     3241.65     3433.12    616.42 o 
  22   4   0    19277.83    20928.06   1171.61 o 
  23   4   0      727.49     1335.62    545.00 o 
  24   4   0     7353.81    10095.45   1488.86 o 
   1   5   0    27921.51    27280.56    726.52 o 
   2   5   0     5742.53     6369.85    278.67 o 
   3   5   0     2733.82     3072.42    208.09 o 
   4   5   0    13960.98    14448.15    736.67 o 
   5   5   0     2465.15     2854.38    208.73 o 
   6   5   0      544.67      809.23    157.67 o 
   7   5   0    14920.69    14545.49   1027.72 o 
   8   5   0     1492.18     1783.29    202.07 o 
   9   5   0      119.49      227.56    131.73 o 
  10   5   0     6921.53     6792.11    632.66 o 
  11   5   0      354.05      323.95    152.73 o 
  12   5   0     6004.17     6435.08    335.85 o 
  13   5   0      150.20      322.58    179.53 o 
  14   5   0     4843.48     5535.06    391.56 o 
  15   5   0     6073.01     6242.92    434.85 o 
  16   5   0       29.89       94.72    200.62 o 
  17   5   0     3723.00     4738.95    491.26 o 
  18   5   0     4360.72     4896.05    646.67 o 
  19   5   0       79.26      293.01    384.05 o 
  20   5   0     1266.67     1634.08    571.93 o 
  21   5   0     2669.27     2661.35    715.30 o 
  22   5   0       41.50     -422.96    422.96 o 
   0   6   0     3559.14     3861.23    243.43 o 
   1   6   0     3034.37     3310.44    190.72 o 
   2   6   0       43.85       93.84    128.47 o 
   3   6   0     6464.10     6088.69    320.99 o 
   4   6   0        5.32      267.57    126.77 o 
   5   6   0     5128.14     4695.23    320.77 o 
   6   6   0       83.06       61.34    151.57 o 
   7   6   0     4284.37     4045.41    560.27 o 
   8   6   0     7193.34     6874.25    382.59 o 
   9   6   0      151.27      226.87    177.12 o 
  10   6   0     4715.75     4550.92    341.23 o 
  11   6   0     7765.59     7218.57    663.96 o 
  12   6   0     2783.03     2892.07    313.77 o 
  13   6   0       82.21       76.68    227.04 o 
  14   6   0     7404.72     7035.05    533.04 o 
  15   6   0     2754.88     3260.17    407.05 o 
  16   6   0     2133.06     2094.86    374.56 o 
  17   6   0     3179.24     4029.29    581.15 o 
  18   6   0       24.16       19.13    393.10 o 
  19   6   0      936.12      747.17    550.97 o 
  20   6   0       58.72     -194.89    444.65 o 
  21   6   0      727.72      768.86    610.80 o 
  22   6   0      477.54      434.46    521.45 o 
   1   7   0     5760.44     6437.17    450.11 o 
   2   7   0     9030.65     8393.89    549.56 o 
   3   7   0      104.36      264.51    227.34 o 
   4   7   0    24456.38    22767.57   1542.94 o 
   5   7   0     2934.95     3121.03    372.92 o 
   6   7   0     5307.45     5802.48    464.89 o 
   7   7   0    23875.66    23109.52   1940.28 o 
   8   7   0      871.99     1155.03    289.45 o 
   9   7   0    20193.00    20039.54   1816.81 o 
  10   7   0    13455.90    14709.30   1143.90 o 
  11   7   0     2255.60     1954.31    431.75 o 
  12   7   0    15516.53    14324.70    852.33 o 
  13   7   0     6446.22     5405.86    826.33 o 
  14   7   0      325.96      465.36    279.77 o 
  15   7   0    21000.47    20319.66    831.39 o 
  16   7   0     1428.43     1633.43    377.20 o 
  17   7   0     3333.50     3048.56    630.13 o 
  18   7   0     1875.73     1925.70    499.90 o 
   0   8   0    35067.72    32110.14   1687.67 o 
   1   8   0     4227.59     4499.23    616.30 o 
   2   8   0    10030.54     9948.29    727.64 o 
   3   8   0    21620.70    21005.29   1046.43 o 
   4   8   0     1229.59     1686.54    457.66 o 
   5   8   0    17351.79    16759.77   1854.22 o 
   6   8   0     7389.51     7208.88   1091.37 o 
   7   8   0       17.54       29.93    352.48 o 
   8   8   0    14894.30    14829.78    850.14 o 
   9   8   0     8021.50     8114.09    860.95 o 
  10   8   0     1983.26     1829.93    460.72 o 
  11   8   0     7025.40     8154.97    709.55 o 
  12   8   0      668.85      831.03    524.85 o 
  13   8   0     2680.24     2179.60    730.19 o 
  14   8   0     7301.55     7277.88   1057.54 o 
  15   8   0        8.19     -188.36    420.87 o 
  16   8   0     8958.88     8043.86   1208.02 o 
   1   9   0       92.63      145.24    405.20 o 
   2   9   0      209.40      219.64    434.83 o 
   3   9   0      774.26      703.53    451.00 o 
   4   9   0     2800.32     3068.57    587.01 o 
   5   9   0       11.51       26.77    356.72 o 
   6   9   0       25.10     -166.36    382.67 o 
   7   9   0     1509.67     1623.20    544.92 o 
   8   9   0     1588.05     1400.07    489.28 o 
   9   9   0       43.41      220.02    406.55 o 
  10   9   0      948.61     1294.76    476.73 o 
  11   9   0       68.82      -15.15    514.40 o 
  12   9   0      207.78      455.62    525.37 o 
  13   9   0       15.86       91.96    550.19 o 
  14   9   0      439.15      667.23    564.56 o 
  15   9   0     1321.99     1683.49    705.11 o 
  16   9   0       10.44       37.10    564.30 o 
   0  10   0     4455.82     3590.09    914.11 o 
   1  10   0      131.74      273.15    436.56 o 
   2  10   0      710.84      713.26    469.65 o 
   3  10   0     2871.92     3310.94   1069.16 o 
   4  10   0       69.09       62.48    451.96 o 
   5  10   0     4400.49     4977.85    700.89 o 
   6  10   0     2183.18     2385.42    602.38 o 
   7  10   0     2689.68     2526.78    558.20 o 
   8  10   0     3994.90     3848.26    634.05 o 
   9  10   0       43.89      188.71    505.25 o 
  10  10   0      307.09       97.72    449.15 o 
  11  10   0     1010.44     1515.25    735.68 o 
  12  10   0      696.55      523.28    648.42 o 
  13  10   0      694.65      809.35    623.34 o 
   1  11   0     1418.07     1299.24    574.12 o 
   2  11   0     2113.70     1910.66    591.35 o 
   3  11   0      401.15      639.46    494.07 o 
   4  11   0     8867.14     6466.62    836.61 o 
   5  11   0     1098.17     1243.79    639.54 o 
   6  11   0     3589.35     3270.54    648.31 o 
   8  11   0      229.17      681.34    803.86 o 
   9  11   0     6553.64     5003.45   1130.16 o 
 -24   1   1     5485.01     7403.29    854.99 o 
 -23   1   1     5751.52     6077.25    770.47 o 
 -22   1   1      182.67      430.41    400.49 o 
 -21   1   1    11039.08    12271.22    897.49 o 
 -20   1   1     4796.06     5169.56    869.70 o 
 -19   1   1     2546.94     2829.39    513.54 o 
 -18   1   1     9928.40     9883.43    727.65 o 
 -17   1   1     1755.54     1763.74    406.29 o 
 -16   1   1     2512.53     2357.02    413.34 o 
 -15   1   1     7921.90     7898.16    497.19 o 
 -14   1   1      385.23      632.45    191.36 o 
 -13   1   1    15058.83    14761.75   1686.07 o 
 -12   1   1    14360.62    14161.12   1179.47 o 
 -11   1   1     3812.29     4209.73    299.00 o 
 -10   1   1    33834.97    33941.41   1951.97 o 
  -9   1   1    19305.30    20249.17   1164.98 o 
  -8   1   1      126.57      137.31    111.20 o 
  -7   1   1    41382.23    39847.20   2492.98 o 
  -6   1   1     9168.63     8764.89    506.65 o 
  -5   1   1     1055.55     1003.76    109.87 o 
  -4   1   1    20977.65    19384.38   1431.68 o 
  -3   1   1     1393.72     1479.94    127.16 o 
  -2   1   1   115077.27   110257.05   9373.42 o 
  -1   1   1    52636.87    58680.34   1527.51 o 
   0   1   1     5572.58     5767.50    432.31 o 
   1   1   1    37972.86    35642.40   2698.52 o 
   2   1   1    22526.56    22466.59   1912.29 o 
   3   1   1     9657.07     9760.18    692.81 o 
   4   1   1    31023.16    29310.28   1340.07 o 
   5   1   1     2637.21     2987.68    159.64 o 
   6   1   1    24777.46    24167.17    656.91 o 
   7   1   1     2221.38     2053.74    154.46 o 
   8   1   1      997.42     1470.71    146.80 o 
   9   1   1    35418.49    36171.12   1147.46 o 
  10   1   1     7759.80     7475.02    287.79 o 
  11   1   1     2105.77     2021.43    190.76 o 
  12   1   1    54667.37    51930.45   1506.44 o 
  13   1   1     9563.23     9028.98    628.81 o 
  14   1   1     4345.64     3887.14    448.02 o 
  15   1   1    20447.80    20618.93    874.59 o 
  16   1   1     2855.02     3240.81    454.62 o 
  17   1   1     8462.33     7674.43    636.67 o 
  18   1   1     6391.82     6385.73    636.83 o 
  19   1   1      922.63      866.13    379.56 o 
  20   1   1    10995.70    10786.82   1258.18 o 
  21   1   1     3330.69     3570.13    627.65 o 
  22   1   1     1740.44     2019.37    518.27 o 
  23   1   1     8036.15     8839.52    907.06 o 
  24   1   1      534.31      553.10    470.44 o 
 -24   2   1     1589.92     2087.35    644.50 o 
 -23   2   1     1752.31     1801.98    528.57 o 
 -22   2   1    10614.65    10272.42    850.48 o 
 -21   2   1      785.57      880.09    412.40 o 
 -20   2   1     7581.28     7810.85    740.28 o 
 -19   2   1    12594.05    11648.00   1388.80 o 
 -18   2   1      235.55      385.98    306.76 o 
 -17   2   1    24363.57    23329.62    995.64 o 
 -16   2   1     7510.33     7737.71    473.46 o 
 -15   2   1      107.37      113.85    159.31 o 
 -14   2   1    47482.61    46416.14   1209.37 o 
 -13   2   1    18632.95    19268.35    887.24 o 
 -12   2   1    17569.58    16924.63    942.22 o 
 -11   2   1    95004.02    90943.28   3661.94 o 
 -10   2   1     7385.90     7315.95    333.34 o 
  -9   2   1    66413.30    63384.74   1688.70 o 
  -8   2   1    71235.58    67708.34   1668.58 o 
  -7   2   1       86.03      194.20     86.46 o 
  -6   2   1    63373.21    62617.68   3747.77 o 
  -5   2   1      632.75      741.24    103.62 o 
  -4   2   1      267.14      367.61     83.00 o 
  -3   2   1    26951.92    24009.06   1317.61 o 
  -2   2   1     4576.64     4245.99    131.73 o 
  -1   2   1     2202.12     1954.70    109.83 o 
   0   2   1   106535.52   112522.49   9167.55 o 
   1   2   1     1301.86     1274.33    150.50 o 
   2   2   1    83323.18    79573.29   5640.96 o 
   3   2   1    12858.81    11870.98    785.12 o 
   4   2   1      816.32      936.27    104.34 o 
   5   2   1    86023.21    86817.91   4799.45 o 
   6   2   1    13341.93    13776.69    564.41 o 
   7   2   1    10179.08    10740.68    478.04 o 
   8   2   1    46992.11    42566.78   1478.16 o 
   9   2   1    14290.36    13893.01    549.74 o 
  10   2   1    33242.76    32379.68   1011.33 o 
  11   2   1    93361.70    88412.16   2332.94 o 
  12   2   1       14.72       32.14    132.77 o 
  13   2   1    60095.60    58174.63   1534.34 o 
  14   2   1    20952.88    20142.79    735.68 o 
  15   2   1       73.14      162.53    247.44 o 
  16   2   1    10497.61     9395.10    760.37 o 
  17   2   1     2313.09     2528.72    428.31 o 
  18   2   1     1200.76     1338.67    393.29 o 
  19   2   1     3153.58     3330.00    544.34 o 
  20   2   1      346.61      312.53    370.74 o 
  21   2   1     4029.00     3613.88    589.85 o 
  22   2   1     9949.80     9852.88    847.24 o 
  23   2   1        1.24      153.97    378.03 o 
  24   2   1    11133.59    12674.04   1005.58 o 
 -24   3   1      875.91      944.94    778.78 o 
 -23   3   1     2767.60     3215.30    633.95 o 
 -22   3   1       11.77      142.89    350.54 o 
 -21   3   1     3596.79     4624.45    663.92 o 
 -20   3   1     1650.88     1568.89    467.06 o 
 -19   3   1     5191.98     5967.48    680.99 o 
 -18   3   1     4298.53     5391.43    599.99 o 
 -17   3   1       69.31       30.32    314.27 o 
 -16   3   1     1600.45     1897.43    310.11 o 
 -15   3   1     6753.56     7443.11    439.44 o 
 -14   3   1     1216.91     1520.09    265.97 o 
 -13   3   1    13931.99    12559.83   1232.96 o 
 -12   3   1    12619.58    11173.32    619.44 o 
 -11   3   1      406.14      635.84    165.09 o 
 -10   3   1    21099.19    20213.56    497.69 o 
  -9   3   1     5243.20     5346.58    240.80 o 
  -8   3   1       70.15      156.27    104.67 o 
  -7   3   1    23237.27    22809.40   1043.97 o 
  -6   3   1       40.55      123.96     88.07 o 
  -5   3   1     5519.90     5594.35    204.63 o 
  -4   3   1     4077.89     4191.96    182.31 o 
  -3   3   1    16859.02    17204.56    662.11 o 
  -2   3   1     9369.13     9506.93    298.41 o 
  -1   3   1    38798.22    38161.29    828.74 o 
   0   3   1     7608.80     7637.70    404.49 o 
   1   3   1    37314.02    35064.91   2099.93 o 
   2   3   1     3084.54     3174.62    250.02 o 
   3   3   1     7637.70     6987.04    567.41 o 
   4   3   1    26671.92    25380.91   1502.59 o 
   5   3   1     8197.41     8635.66    618.11 o 
   6   3   1    30406.48    30572.88   1750.19 o 
   7   3   1     6522.05     6845.14    339.51 o 
   8   3   1     2451.57     2947.59    193.19 o 
   9   3   1    14358.38    15491.53   1133.03 o 
  10   3   1    16962.37    17017.17    980.99 o 
  11   3   1      143.27      151.87    157.24 o 
  12   3   1    21230.30    19730.89   1052.16 o 
  13   3   1     2084.56     2193.26    249.97 o 
  14   3   1     1496.01     1677.84    243.06 o 
  15   3   1     7271.16     7124.13    477.62 o 
  16   3   1     2935.00     3202.56    403.00 o 
  17   3   1     4464.54     5093.51    590.91 o 
  18   3   1     2829.87     3121.39    499.00 o 
  19   3   1      734.17      735.72    408.37 o 
  20   3   1     1575.25     2141.19    547.84 o 
  21   3   1     3081.35     3742.45    636.29 o 
  22   3   1       46.51      202.60    358.21 o 
  23   3   1     5984.09     7366.43    856.77 o 
  24   3   1       30.98      218.14    748.48 o 
 -24   4   1       10.60      232.51    719.22 o 
 -23   4   1      249.52       23.12    468.60 o 
 -22   4   1     2000.44     2545.95    618.34 o 
 -21   4   1      172.78      334.70    404.89 o 
 -20   4   1       68.81      505.77    412.31 o 
 -19   4   1      377.24      450.35    360.27 o 
 -18   4   1     5457.25     6072.27    682.68 o 
 -17   4   1      269.29      206.89    250.85 o 
 -16   4   1     3059.53     3189.57    382.73 o 
 -15   4   1      435.62      517.86    239.73 o 
 -14   4   1      877.83      905.22    219.55 o 
 -13   4   1      428.76      576.08    181.62 o 
 -12   4   1       57.27      111.33    152.43 o 
 -11   4   1     4189.20     4556.43    356.21 o 
 -10   4   1        3.98       70.18    124.85 o 
  -9   4   1     4871.05     5015.18    262.58 o 
  -8   4   1       36.95      211.36    120.53 o 
  -7   4   1     2274.01     2704.13    195.77 o 
  -6   4   1     2213.38     2506.00    180.54 o 
  -5   4   1      224.04      233.79    109.26 o 
  -4   4   1     6656.62     7284.45    347.04 o 
  -3   4   1     6593.21     6958.28    394.59 o 
  -2   4   1     5541.30     5882.54    300.28 o 
  -1   4   1     4103.36     4001.93    186.60 o 
   0   4   1     6513.52     6010.65    289.96 o 
   1   4   1     6107.96     5814.24    347.55 o 
   2   4   1     2652.28     2667.34    227.65 o 
   3   4   1     7347.06     6154.16    467.63 o 
   4   4   1     6619.52     6454.44    608.24 o 
   5   4   1      106.07      181.59    107.37 o 
   6   4   1     5659.03     5467.03    468.72 o 
   7   4   1      221.46      176.96    106.95 o 
   8   4   1     3002.98     3236.11    223.43 o 
   9   4   1     1770.36     1828.58    181.27 o 
  10   4   1     5491.86     5532.53    282.16 o 
  11   4   1      378.29      434.59    153.78 o 
  12   4   1       51.92      201.14    161.79 o 
  13   4   1      676.66      766.10    199.90 o 
  14   4   1     2422.00     2952.91    290.93 o 
  15   4   1      200.30      356.36    204.01 o 
  16   4   1       52.01      355.03    220.83 o 
  17   4   1       74.51      291.73    261.92 o 
  18   4   1      190.73      129.75    323.27 o 
  19   4   1      370.95       62.41    311.54 o 
  20   4   1       41.11     -194.78    307.80 o 
  21   4   1     1907.24     2879.31    573.07 o 
  22   4   1      288.96      441.61    381.09 o 
  23   4   1        4.72       80.89    469.84 o 
 -22   5   1      118.30     -355.56    432.63 o 
 -21   5   1     9191.74    10615.60   1226.04 o 
 -20   5   1     6228.06     7743.43   1163.08 o 
 -19   5   1     1235.70     1737.05    655.74 o 
 -18   5   1     8950.14     9430.31   1048.13 o 
 -17   5   1     3054.52     2945.68    426.42 o 
 -16   5   1     3299.45     2948.31    393.77 o 
 -15   5   1    11261.43    11559.83    749.43 o 
 -14   5   1     1418.29     1509.94    262.26 o 
 -13   5   1     8361.64     8184.78    419.74 o 
 -12   5   1     6367.97     6856.58    492.93 o 
 -11   5   1      112.69      223.08    165.02 o 
 -10   5   1    21688.66    21914.40   1339.27 o 
  -9   5   1     6964.82     7084.99    490.12 o 
  -8   5   1      729.87      916.20    175.30 o 
  -7   5   1    18818.81    18678.00    808.77 o 
  -6   5   1     2456.06     2392.09    203.07 o 
  -5   5   1     9032.13     9233.66    374.12 o 
  -4   5   1    44027.62    41650.84   1023.40 o 
  -3   5   1      920.74     1148.86    181.16 o 
  -2   5   1    58832.36    57655.61   1076.19 o 
  -1   5   1    18912.57    18537.22    326.60 o 
   0   5   1     2653.31     2591.80    188.43 o 
   1   5   1    70738.93    68516.72   4016.86 o 
   2   5   1    11009.00     9781.08    630.43 o 
   3   5   1    14347.22    13880.75   1019.73 o 
   4   5   1    30063.61    28407.67   2402.03 o 
   5   5   1       49.18      110.83    116.88 o 
   6   5   1    11257.34    12109.49    832.23 o 
   7   5   1    13446.45    13476.07    825.02 o 
   8   5   1     1464.71     1703.45    196.38 o 
   9   5   1    30064.31    28927.06   1908.95 o 
  10   5   1     1970.42     1998.16    206.96 o 
  11   5   1     1395.14     1479.73    202.73 o 
  12   5   1    14758.14    14573.98   1079.26 o 
  13   5   1     8018.39     7263.64    476.25 o 
  14   5   1     2926.41     3056.15    318.28 o 
  15   5   1    17059.11    16362.87   1147.61 o 
  16   5   1     2236.85     2799.78    401.86 o 
  17   5   1     9845.45     9420.62    673.89 o 
  18   5   1     5129.55     5515.23    617.19 o 
  19   5   1      324.67      532.14    398.43 o 
  20   5   1    15747.94    16282.03   3093.32 o 
  21   5   1     3798.42     5235.75    723.91 o 
  22   5   1     2921.79     3429.78    659.08 o 
  23   5   1     8877.82    11281.52   1534.32 o 
 -21   6   1       33.14       64.01    616.81 o 
 -20   6   1     4578.17     4876.74    984.65 o 
 -19   6   1     6228.30     5396.36   1077.91 o 
 -18   6   1       88.83      633.01    584.68 o 
 -17   6   1    15924.88    15655.46    892.23 o 
 -16   6   1     8975.10     8337.04    543.12 o 
 -15   6   1     1098.37     1283.49    335.56 o 
 -14   6   1    16274.17    15019.48    671.35 o 
 -13   6   1     9601.94     9125.16    644.92 o 
 -12   6   1     2564.14     2911.27    313.87 o 
 -11   6   1    36287.97    35723.68   2934.58 o 
 -10   6   1      688.98      697.20    219.07 o 
  -9   6   1    24940.89    24139.20   1971.12 o 
  -8   6   1    21707.87    19989.16    780.37 o 
  -7   6   1     1502.63     1818.14    245.26 o 
  -6   6   1    21746.34    19349.95    529.33 o 
  -5   6   1     9166.34     8742.40    375.35 o 
  -4   6   1     1711.50     1811.43    224.47 o 
  -3   6   1    28181.28    26678.50    684.52 o 
  -2   6   1     3029.54     2888.57    245.74 o 
  -1   6   1     1723.14     1802.47    185.87 o 
   0   6   1    25287.92    25104.73    692.79 o 
   1   6   1     2954.22     2909.29    334.08 o 
   2   6   1    21874.39    21559.03   1427.35 o 
   3   6   1    16053.65    14056.86    848.88 o 
   4   6   1     2470.24     2534.85    242.32 o 
   5   6   1    30309.97    27427.07   1989.86 o 
   6   6   1     7624.81     7451.37    427.95 o 
   7   6   1      292.36      282.22    152.96 o 
   8   6   1    41770.82    41288.79   2589.34 o 
   9   6   1     6716.92     7505.42    569.24 o 
  10   6   1    12002.28    11748.55    772.60 o 
  11   6   1    22329.92    20814.05   1689.51 o 
  12   6   1      650.49      708.01    225.08 o 
  13   6   1    23232.05    21274.88   1667.94 o 
  14   6   1     9586.95     8738.35    740.69 o 
  15   6   1     2882.25     3214.40    402.12 o 
  16   6   1    10771.02     9705.81   1437.92 o 
  17   6   1      607.64      912.68    448.67 o 
  18   6   1      595.09      756.85    425.27 o 
  19   6   1     9011.88     9195.47   1141.66 o 
  20   6   1      139.63      117.04    494.81 o 
  21   6   1     3886.36     3196.65    881.72 o 
  22   6   1     3096.73     3896.79    884.33 o 
 -21   7   1     1666.20     1676.70    746.39 o 
 -20   7   1      262.86      202.21    622.56 o 
 -19   7   1      869.22      626.21    596.43 o 
 -18   7   1      999.86     1750.11    685.00 o 
 -17   7   1      308.67      125.15    394.85 o 
 -16   7   1     1949.03     1893.87    398.30 o 
 -15   7   1     1863.08     2112.92    367.62 o 
 -14   7   1     1230.34     1302.54    330.85 o 
 -13   7   1     1496.96     1880.66    342.26 o 
 -12   7   1     3379.59     3187.68    348.71 o 
 -11   7   1      219.47      383.21    221.75 o 
 -10   7   1     7341.73     7130.75    428.14 o 
  -9   7   1      106.13      107.75    186.76 o 
  -8   7   1     2211.55     1948.76    246.73 o 
  -7   7   1     3409.22     3141.39    316.60 o 
  -6   7   1     1283.24     1422.74    266.61 o 
  -5   7   1     1900.06     2268.84    422.45 o 
  -4   7   1     4314.00     3934.80    532.43 o 
  -3   7   1     2563.84     2347.89    456.36 o 
  -2   7   1     1782.76     2053.82    439.39 o 
  -1   7   1     2343.83     2255.01    459.15 o 
   0   7   1      821.94      670.49    268.37 o 
   1   7   1     1043.89     1038.24    301.46 o 
   2   7   1       39.41      172.62    222.81 o 
   3   7   1     4655.85     4929.08    423.31 o 
   4   7   1     1362.61     1569.84    305.17 o 
   5   7   1     1006.64     1394.67    314.03 o 
   6   7   1     3791.44     3855.39    374.98 o 
   7   7   1     5634.32     5474.54    456.24 o 
   8   7   1      389.64      545.99    244.79 o 
   9   7   1     3080.58     3681.82    408.29 o 
  10   7   1     2892.15     3070.48    387.90 o 
  11   7   1       11.45       16.54    269.73 o 
  12   7   1     4760.50     4694.89    551.60 o 
  13   7   1      283.09      620.45    330.33 o 
  14   7   1     1587.30     1851.03    425.43 o 
  15   7   1     2097.10     1900.04    487.61 o 
  16   7   1      316.35      242.18    594.34 o 
  17   7   1      831.51     1796.87    654.69 o 
  18   7   1     1542.95     1363.72    741.69 o 
  19   7   1        0.71      234.86    657.30 o 
 -17   8   1      816.48      785.58    639.28 o 
 -16   8   1     1865.81     1703.61    696.23 o 
 -15   8   1       18.18     -328.65    364.18 o 
 -14   8   1     2338.33     1930.63    689.18 o 
 -13   8   1      185.30       -3.92    516.49 o 
 -12   8   1      933.43     1234.24    427.47 o 
 -11   8   1     2215.22     2071.54    527.46 o 
 -10   8   1       17.00       38.00    341.17 o 
  -9   8   1     1203.32     1893.60    488.75 o 
  -8   8   1     2744.19     2401.52    466.46 o 
  -7   8   1      227.79      177.46    340.38 o 
  -6   8   1     5025.37     5164.04    608.86 o 
  -5   8   1     1785.21     1568.43    744.82 o 
  -4   8   1     3642.63     3387.24    665.92 o 
  -3   8   1    10089.55    10393.44    739.90 o 
  -2   8   1      802.51      681.33    421.00 o 
  -1   8   1     2083.72     1901.46    479.67 o 
   0   8   1     3133.11     3265.12    553.46 o 
   1   8   1     1494.09     2066.03    481.19 o 
   2   8   1      528.82      593.88    351.99 o 
   3   8   1     6270.31     5924.72    626.04 o 
   4   8   1     5882.99     5993.33    653.55 o 
   5   8   1     2176.24     1824.70    460.66 o 
   6   8   1     6274.11     5743.01    948.60 o 
   7   8   1       45.37      149.34    265.65 o 
   8   8   1     4371.95     4303.58    445.54 o 
   9   8   1       61.77      254.19    264.73 o 
  10   8   1     1954.09     2062.00    401.42 o 
  11   8   1     1283.33     1342.36    441.48 o 
  12   8   1       88.03        5.28    325.91 o 
  13   8   1     3192.71     3457.57    551.31 o 
  14   8   1      426.00      492.60    382.91 o 
  15   8   1       54.18      380.52    427.45 o 
  16   8   1     1387.63     1217.16    776.96 o 
  17   8   1      149.33      550.71    594.86 o 
  18   8   1     1822.38     1804.71    814.05 o 
  19   8   1     1472.28     1988.11    742.99 o 
 -17   9   1     1014.02     1048.65    693.88 o 
 -16   9   1     2649.98     1731.82    677.94 o 
 -15   9   1     7725.25     6950.54   1123.11 o 
 -14   9   1        4.44      112.60    577.36 o 
 -13   9   1     3400.56     2641.75    757.88 o 
 -12   9   1     1030.32     1094.63    648.94 o 
 -11   9   1       67.37      339.16    469.24 o 
 -10   9   1     6053.35     6359.60    715.96 o 
  -9   9   1     1079.72     1547.14    520.97 o 
  -8   9   1     1440.87     1295.35    466.13 o 
  -7   9   1    11885.85    11818.85   1581.73 o 
  -6   9   1     2548.81     2707.90    533.22 o 
  -5   9   1    11490.49    10910.48    811.25 o 
  -4   9   1    20739.42    20485.71   1077.11 o 
  -3   9   1       25.72      143.44    408.08 o 
  -2   9   1    30477.80    29103.23   1435.56 o 
  -1   9   1    13079.77    11272.59    864.28 o 
   0   9   1      204.06       67.37    406.00 o 
   1   9   1    15754.51    14725.03    923.38 o 
   2   9   1     5515.24     5361.76    670.24 o 
   3   9   1     3815.77     3212.96    562.39 o 
   4   9   1    12298.74    12011.78   1263.79 o 
   5   9   1      580.67      841.37    411.17 o 
   6   9   1    10300.96    11487.06    820.38 o 
   7   9   1     8945.98     7537.99    780.09 o 
   8   9   1        1.33       38.69    385.49 o 
   9   9   1     8034.20     8109.44   1113.71 o 
  10   9   1     1230.09     2211.21    710.34 o 
  11   9   1      447.08      827.64    508.91 o 
  12   9   1     4353.16     4255.49    922.73 o 
  13   9   1     1029.12     1408.39    721.31 o 
  14   9   1     2046.71     2469.07    753.70 o 
  15   9   1     7759.36     6181.16   1121.80 o 
 -12  10   1      267.86      -57.74    675.07 o 
 -11  10   1     3696.06     3752.32    897.13 o 
 -10  10   1      324.03      460.54    481.65 o 
  -9  10   1     6155.27     5984.81    801.34 o 
  -8  10   1     2965.31     3012.86    649.45 o 
  -7  10   1     1295.87     1296.19    498.87 o 
  -6  10   1     9102.44     7536.50    825.09 o 
  -5  10   1     4455.61     4480.91    679.59 o 
  -4  10   1     2211.20     1513.97    580.56 o 
  -3  10   1    10477.00    10322.00    887.13 o 
  -2  10   1     1377.79     1562.31    551.68 o 
  -1  10   1      998.22     1121.45    514.21 o 
   0  10   1     6849.17     6881.69    798.98 o 
   1  10   1      517.16      377.85    423.07 o 
   2  10   1     7923.25     7387.06    824.35 o 
   3  10   1     3364.51     3594.62    662.33 o 
   4  10   1      499.32      551.80    447.24 o 
   5  10   1    10160.99     8359.01    856.65 o 
   6  10   1     6572.21     6476.80    802.67 o 
   7  10   1     1106.22      759.06    485.22 o 
   8  10   1     8975.25    10238.88   1176.41 o 
   9  10   1     1987.21     1747.50    585.11 o 
  10  10   1     2285.06     2008.22    784.27 o 
  11  10   1     3138.03     3602.63    903.92 o 
  12  10   1        1.11       28.74    496.11 o 
  13  10   1     3683.81     3581.47    882.50 o 
 -10  11   1      933.48      962.18    932.40 o 
  -9  11   1        6.39     -396.32    810.66 o 
  -8  11   1      313.13      910.98    858.20 o 
  -7  11   1       19.52       85.17    689.44 o 
  -6  11   1        1.80       -0.91    423.29 o 
  -5  11   1       67.69      235.91    533.50 o 
  -4  11   1      615.34      545.88    538.48 o 
  -3  11   1        7.52     -182.18    476.33 o 
  -2  11   1       30.33       62.64    465.55 o 
  -1  11   1       22.72      110.36    508.60 o 
   0  11   1      255.89      354.70    497.96 o 
   1  11   1      206.84      518.60    652.73 o 
   2  11   1       79.11      252.05    465.88 o 
   3  11   1      134.38      129.69    424.57 o 
   4  11   1      182.80      511.67    474.65 o 
   5  11   1       21.48      -66.26    471.09 o 
   6  11   1       18.03      178.14    436.81 o 
   7  11   1     1628.53      848.54    827.12 o 
   8  11   1       43.06      122.26    846.97 o 
 -24   0   2     1445.14     1650.83    794.46 o 
 -23   0   2     7370.23     9781.43   1297.89 o 
 -22   0   2    22268.80    23931.73   1723.98 o 
 -21   0   2      653.23      395.79    588.59 o 
 -20   0   2    27835.01    27559.18   1711.18 o 
 -19   0   2    14883.19    15479.02   1283.78 o 
 -18   0   2      179.17      230.42    417.48 o 
 -17   0   2    11357.69    11359.64   1046.04 o 
 -16   0   2     6862.33     7126.22    515.58 o 
 -15   0   2     1765.34     2209.34    336.48 o 
 -14   0   2     9058.01     7783.66    789.50 o 
 -13   0   2     1068.19     1555.22    463.72 o 
 -12   0   2    22382.41    20524.00   1071.38 o 
 -11   0   2    22263.44    21116.51   1029.32 o 
 -10   0   2     4334.82     4706.67    532.16 o 
  -9   0   2   103998.31    96758.87   1909.73 o 
  -8   0   2    87040.46    81381.75   1648.48 o 
  -7   0   2    11153.98    10658.18    598.78 o 
  -6   0   2    53777.20    49875.09   1128.60 o 
  -5   0   2     3593.99     3865.97    345.63 o 
  -4   0   2     3166.66     3053.22    281.89 o 
  -3   0   2   119872.59   123604.83   1355.88 o 
  -2   0   2     8878.42     9363.43    351.90 o 
  -1   0   2    27177.11    30623.63    553.85 o 
   1   0   2     6206.43     6392.28    199.69 o 
   2   0   2   109967.84   124810.96   3926.58 o 
   3   0   2    29863.43    31844.32    519.60 o 
   4   0   2    21033.35    21769.59    480.21 o 
   5   0   2    49206.28    47895.22    762.91 o 
   6   0   2      336.84      310.26    154.41 o 
   7   0   2     3133.94     3111.82    282.23 o 
   8   0   2     5975.94     5893.64    371.35 o 
   9   0   2      199.33       81.09    167.78 o 
  10   0   2     9268.44     8182.40    482.13 o 
  11   0   2    19382.86    18299.72    976.81 o 
  12   0   2     2470.14     2118.99    484.62 o 
  13   0   2    45107.84    41436.74   1614.52 o 
  14   0   2    12517.02    10919.17    909.93 o 
  15   0   2     7209.73     7664.53    840.44 o 
  16   0   2    41225.54    39383.32   1789.56 o 
  17   0   2     1092.97      665.92    448.56 o 
  18   0   2    13224.56    13416.19   1189.73 o 
  19   0   2    14434.54    15474.58   1299.71 o 
  20   0   2     2184.57     2902.74    781.14 o 
  21   0   2    10851.58    10609.07   1196.78 o 
  22   0   2    11701.08    12449.83   1338.38 o 
  23   0   2     2307.16     2580.36    873.36 o 
  24   0   2    18563.96    19831.17   1707.79 o 
 -25   1   2      169.33      452.74    599.04 o 
 -24   1   2     4574.49     5891.60    790.34 o 
 -23   1   2     2655.25     3084.66    623.57 o 
 -22   1   2       89.06      114.75    380.69 o 
 -21   1   2    12063.79    12168.63    895.71 o 
 -20   1   2     4464.65     5238.60    653.89 o 
 -19   1   2     6295.30     6475.20    689.59 o 
 -18   1   2    10602.00     9807.79    731.29 o 
 -17   1   2      214.78      403.53    236.96 o 
 -16   1   2      976.81     1225.59    261.13 o 
 -15   1   2     8124.24     8212.30    635.77 o 
 -14   1   2      208.67      239.95    168.53 o 
 -13   1   2    19106.94    18686.77   1827.45 o 
 -12   1   2      651.50      794.25    173.67 o 
 -11   1   2     4760.11     4702.31    311.09 o 
 -10   1   2    27633.88    26482.30   1030.12 o 
  -9   1   2      277.75      415.47    147.19 o 
  -8   1   2    60487.95    58224.34   4447.03 o 
  -7   1   2    24700.26    23748.71   1664.16 o 
  -6   1   2     6210.37     6013.93    474.32 o 
  -5   1   2    23894.23    22722.35   1910.87 o 
  -4   1   2     6980.70     6181.27    572.27 o 
  -3   1   2      134.44      107.54     64.01 o 
  -2   1   2    89481.38    98539.19   3576.96 o 
  -1   1   2    11567.41    13387.13    680.69 o 
   0   1   2    33693.96    39222.01   1131.62 o 
   1   1   2    47680.88    51031.05   1661.79 o 
   2   1   2    11343.85    11456.48    668.85 o 
   3   1   2    55713.85    53229.92   3023.92 o 
   4   1   2    95504.88    92944.17   4464.70 o 
   5   1   2     8472.12     8720.94    600.95 o 
   6   1   2    14322.08    13841.20    856.92 o 
   7   1   2     2054.47     2530.77    221.14 o 
   8   1   2     3131.95     3445.70    261.44 o 
   9   1   2    25310.54    24879.86   1110.92 o 
  10   1   2     6754.58     5991.46    346.06 o 
  11   1   2    21881.75    20402.54    608.37 o 
  12   1   2    18115.67    16323.92    860.98 o 
  13   1   2       32.32       25.25    158.62 o 
  14   1   2    16598.92    15879.23    747.68 o 
  15   1   2     6603.75     6216.88    559.26 o 
  16   1   2     1041.29     1131.52    333.37 o 
  17   1   2    13020.87    12099.68    746.94 o 
  18   1   2      118.10      298.07    302.96 o 
  19   1   2     2306.52     1994.57    451.43 o 
  20   1   2     5156.46     5707.20    707.05 o 
  21   1   2     3738.32     4463.09    610.25 o 
  22   1   2     2102.89     2328.81    688.13 o 
  23   1   2     7245.25     7577.35    952.38 o 
  24   1   2      457.53      842.01    435.33 o 
 -24   2   2       21.37       87.73    431.24 o 
 -23   2   2      993.14      697.49    453.27 o 
 -22   2   2      468.71      362.85    369.04 o 
 -21   2   2        0.10      249.59    354.62 o 
 -20   2   2       89.36       81.15    281.40 o 
 -19   2   2       81.89      427.90    349.45 o 
 -18   2   2       52.18      168.55    280.04 o 
 -17   2   2     1087.68     1161.75    293.16 o 
 -16   2   2     2036.02     2347.53    316.48 o 
 -15   2   2     3873.00     4191.45    371.12 o 
 -14   2   2       91.09      158.99    149.46 o 
 -13   2   2      185.69      363.35    178.47 o 
 -12   2   2     1479.06     2053.13    341.93 o 
 -11   2   2     3606.83     4136.98    494.30 o 
 -10   2   2      315.09      400.17    144.31 o 
  -9   2   2     3646.12     3517.96    272.30 o 
  -8   2   2      297.06      292.11    133.76 o 
  -7   2   2     5639.68     5075.34    462.06 o 
  -6   2   2     4619.04     4384.31    479.50 o 
  -5   2   2     5562.82     5192.79    470.33 o 
  -4   2   2     2418.82     2187.40    214.91 o 
  -3   2   2     2799.13     2628.30    293.71 o 
  -2   2   2     8742.04     9184.91    247.36 o 
  -1   2   2     3333.48     4028.97    201.91 o 
   0   2   2     6311.74     6680.33    236.08 o 
   1   2   2    33168.16    28912.93   3906.72 o 
   2   2   2       68.78      103.28     70.25 o 
   3   2   2     9938.71     9837.92    742.80 o 
   4   2   2      499.37      435.64     89.27 o 
   5   2   2     2573.40     2805.46    181.39 o 
   6   2   2     4465.91     4035.94    281.08 o 
   7   2   2      124.89      169.85     94.13 o 
   8   2   2      142.35      115.37     98.95 o 
   9   2   2     6347.12     6339.98    276.57 o 
  10   2   2     2727.04     2751.99    222.17 o 
  11   2   2     1839.10     2385.23    217.31 o 
  12   2   2      201.05      504.84    147.95 o 
  13   2   2     2239.50     2436.06    249.45 o 
  14   2   2     1691.10     1638.03    277.03 o 
  15   2   2        9.10      123.49    179.41 o 
  16   2   2      212.16      571.09    243.46 o 
  17   2   2       40.98      -93.79    275.01 o 
  18   2   2       59.82       51.56    245.70 o 
  19   2   2      486.94      520.80    356.30 o 
  20   2   2       24.52      -71.71    391.87 o 
  21   2   2      482.27      885.90    430.99 o 
  22   2   2       96.30     -117.24    339.80 o 
  23   2   2        7.02      315.09    413.91 o 
  24   2   2      222.69      228.33    637.45 o 
 -24   3   2     3884.96     5596.22   1151.85 o 
 -23   3   2     1062.76     1563.41    519.26 o 
 -22   3   2     1516.79     1924.89    522.41 o 
 -21   3   2     9869.28     9439.60    831.07 o 
 -20   3   2     2233.18     3009.62    554.10 o 
 -19   3   2     1717.34     1817.06    481.31 o 
 -18   3   2    17346.72    16485.67    878.21 o 
 -17   3   2     1834.22     2280.28    339.67 o 
 -16   3   2     2180.91     2291.89    336.91 o 
 -15   3   2     7520.46     7013.13    444.19 o 
 -14   3   2      390.46      408.18    203.91 o 
 -13   3   2    18624.78    17910.32    605.55 o 
 -12   3   2     4614.66     4526.79    342.63 o 
 -11   3   2    15760.08    15236.81    528.77 o 
 -10   3   2    62080.57    55278.61   2818.79 o 
  -9   3   2     1459.70     1917.63    180.85 o 
  -8   3   2    17545.48    15762.54   1155.83 o 
  -7   3   2    23482.63    21419.55   1441.91 o 
  -6   3   2      181.48       88.64     92.71 o 
  -5   3   2    24822.19    22597.70   1449.39 o 
  -4   3   2     1476.25     1601.68    141.62 o 
  -3   3   2       89.87      169.31    101.89 o 
  -2   3   2    27375.78    26175.09   1188.27 o 
  -1   3   2     9067.43     8905.79    387.09 o 
   0   3   2    17998.69    18116.87   1146.94 o 
   1   3   2    56518.07    57485.02   4488.29 o 
   2   3   2    29410.29    26579.96   2610.76 o 
   3   3   2    30799.66    27815.70   2281.67 o 
   4   3   2    57426.34    53375.74   4444.38 o 
   5   3   2    12304.42    12339.23   1180.33 o 
   6   3   2    38445.78    37028.84   2722.28 o 
   7   3   2    20348.76    20444.62   1511.19 o 
   8   3   2       84.93      232.34    111.67 o 
   9   3   2    31552.68    28332.72   2206.94 o 
  10   3   2     2161.48     2247.78    238.05 o 
  11   3   2    18420.90    16412.90    910.01 o 
  12   3   2    20622.36    17180.17   1041.08 o 
  13   3   2     2148.28     2244.91    244.35 o 
  14   3   2    18590.91    17146.43   1532.99 o 
  15   3   2     5803.37     6019.03    472.93 o 
  16   3   2      147.37      306.85    260.10 o 
  17   3   2     8281.02     8166.99    553.06 o 
  18   3   2     3346.82     3848.43    546.56 o 
  19   3   2      575.06      667.62    340.38 o 
  20   3   2     5178.17     5997.57    705.48 o 
  21   3   2      827.60      639.79    521.98 o 
  22   3   2     3559.89     4029.88   1309.25 o 
  23   3   2     5615.14     6359.20    797.11 o 
 -23   4   2     5020.56     5162.03    776.47 o 
 -22   4   2    15813.83    15834.78   1058.02 o 
 -21   4   2      481.60      567.63    472.29 o 
 -20   4   2    18300.34    19591.93   1057.12 o 
 -19   4   2     8540.58     7978.26    780.58 o 
 -18   4   2      619.27      581.48    348.96 o 
 -17   4   2    19481.27    19592.07    867.92 o 
 -16   4   2      307.77      437.24    230.31 o 
 -15   4   2     3389.74     3100.83    371.29 o 
 -14   4   2     8165.38     6979.13    449.79 o 
 -13   4   2       95.14      274.40    203.63 o 
 -12   4   2     8607.68     8605.74    386.65 o 
 -11   4   2    20449.34    20163.86    995.53 o 
 -10   4   2      765.08      861.15    162.93 o 
  -9   4   2    32592.58    31931.02   1450.57 o 
  -8   4   2    13311.21    12926.68    497.12 o 
  -7   4   2     3429.80     3960.85    218.10 o 
  -6   4   2    79835.23    81006.88   3046.03 o 
  -5   4   2    17602.74    17515.44    815.67 o 
  -4   4   2    20876.68    21848.44   1102.91 o 
  -3   4   2    69656.23    66955.46   2881.27 o 
  -2   4   2     9022.48     8651.11    338.28 o 
  -1   4   2    62091.42    57791.59   1123.93 o 
   0   4   2    42468.96    43250.30   2198.52 o 
   1   4   2      325.16      420.03    166.39 o 
   2   4   2   132621.58   118963.55  11731.85 o 
   3   4   2     8483.27     7352.01    740.18 o 
   4   4   2    17301.36    16690.45   1662.61 o 
   5   4   2    45261.91    41372.33   3837.14 o 
   6   4   2      396.71      431.76    125.21 o 
   7   4   2     8874.67     8131.38    616.86 o 
   8   4   2     5333.72     5476.86    256.53 o 
   9   4   2     2910.63     2578.66    216.77 o 
  10   4   2    16563.99    16202.45   1442.10 o 
  11   4   2    14695.12    13913.69    983.20 o 
  12   4   2      134.24      207.00    161.76 o 
  13   4   2    31240.71    28635.47   2093.36 o 
  14   4   2     7875.23     7490.81    519.69 o 
  15   4   2    12929.05    12280.55   1227.23 o 
  16   4   2    22796.93    22474.36   1836.07 o 
  17   4   2      462.05      564.80    294.46 o 
  18   4   2    10690.70    10589.07    640.18 o 
  19   4   2    11922.60    13292.12   1639.47 o 
  20   4   2       19.46      211.04    376.58 o 
  21   4   2    12777.30    13999.00    978.45 o 
  22   4   2     6368.04     6932.43    833.72 o 
  23   4   2      729.40      604.40    460.84 o 
 -22   5   2        8.83     -197.24    464.24 o 
 -21   5   2     3534.00     4937.87   1034.55 o 
 -20   5   2     1145.42     1637.25    713.47 o 
 -19   5   2     2911.83     3929.19    904.97 o 
 -18   5   2     1388.92     1378.79    399.59 o 
 -17   5   2      632.85     1006.08    475.73 o 
 -16   5   2      707.72      832.06    363.27 o 
 -15   5   2     3555.01     3407.36    479.08 o 
 -14   5   2     1566.55     1665.37    363.15 o 
 -13   5   2     2090.01     2330.89    325.12 o 
 -12   5   2     2612.17     2627.01    250.86 o 
 -11   5   2      143.93      202.85    147.28 o 
 -10   5   2     9862.52    10305.33    638.55 o 
  -9   5   2       54.34      180.40    145.89 o 
  -8   5   2    12750.10    12345.19    836.69 o 
  -7   5   2     1052.80     1018.49    163.39 o 
  -6   5   2     5240.43     5406.53    312.87 o 
  -5   5   2    14800.82    13831.84    752.39 o 
  -4   5   2     1362.42     1337.27    193.56 o 
  -3   5   2      188.52      384.92    137.94 o 
  -2   5   2    10468.30     9775.85    363.36 o 
  -1   5   2    15461.97    16299.20    559.74 o 
   0   5   2      100.10       57.59    133.69 o 
   1   5   2    18252.27    18610.65    843.04 o 
   2   5   2     3034.86     2682.82    305.64 o 
   3   5   2      965.67     1104.42    153.36 o 
   4   5   2     9859.15     9591.23    944.26 o 
   5   5   2       37.29       57.26    104.38 o 
   6   5   2     6768.90     6673.34    519.89 o 
   7   5   2     3096.31     3182.95    235.68 o 
   8   5   2     1154.69     1259.75    169.88 o 
   9   5   2     4307.25     4651.16    368.04 o 
  10   5   2     2680.02     2729.05    237.13 o 
  11   5   2      446.33      395.70    168.27 o 
  12   5   2     3259.41     3038.66    342.25 o 
  13   5   2       42.67      -95.94    186.76 o 
  14   5   2     2420.25     2428.13    281.61 o 
  15   5   2     1588.99     1445.30    345.38 o 
  16   5   2     2194.88     2190.37    396.75 o 
  17   5   2     6090.12     6667.64    550.74 o 
  18   5   2      572.71      549.25    321.52 o 
  19   5   2      169.94      533.44    359.49 o 
  20   5   2     2929.61     3228.04    615.27 o 
  21   5   2     2245.93     2718.14    616.96 o 
  22   5   2      479.31      598.99    437.17 o 
 -21   6   2      725.69      806.22    721.57 o 
 -20   6   2     1079.44     1956.50    734.37 o 
 -19   6   2      911.43      652.60    696.23 o 
 -18   6   2      477.98      658.45    522.37 o 
 -17   6   2     2014.62     2324.19    520.83 o 
 -16   6   2       22.33      -75.89    347.33 o 
 -15   6   2      534.95      955.96    356.92 o 
 -14   6   2      876.92     1004.11    288.42 o 
 -13   6   2      481.16      460.75    229.72 o 
 -12   6   2     2267.48     2388.62    294.44 o 
 -11   6   2     3663.15     4244.52    350.73 o 
 -10   6   2        1.22       76.56    178.59 o 
  -9   6   2     1452.72     1939.06    265.44 o 
  -8   6   2     3482.59     3952.95    447.56 o 
  -7   6   2    10796.45     9198.28    451.10 o 
  -6   6   2     1812.90     1713.46    249.03 o 
  -5   6   2     9523.03     9422.91    388.05 o 
  -4   6   2      178.00      349.91    166.41 o 
  -3   6   2     2153.31     2117.33    235.83 o 
  -2   6   2      438.06      355.44    141.09 o 
  -1   6   2     3266.05     3292.32    261.97 o 
   0   6   2       96.03       45.64    155.12 o 
   1   6   2      644.23      713.00    193.62 o 
   2   6   2    12471.85    12638.43    894.78 o 
   3   6   2       33.45      -92.51    170.47 o 
   4   6   2       21.59      233.38    185.85 o 
   5   6   2     1614.63     1852.32    236.13 o 
   6   6   2     1459.44     1836.71    258.24 o 
   7   6   2     4279.02     4372.15    332.14 o 
   8   6   2     3993.34     4322.29    496.47 o 
   9   6   2      617.23      677.82    173.99 o 
  10   6   2     1095.08     1062.62    214.33 o 
  11   6   2      303.01      398.43    190.96 o 
  12   6   2      156.36      227.68    197.54 o 
  13   6   2     2056.65     2276.67    302.44 o 
  14   6   2     3317.02     3265.97    357.98 o 
  15   6   2      194.97      175.44    263.28 o 
  16   6   2      624.17      622.15    313.22 o 
  17   6   2     5080.17     5137.23   1171.87 o 
  18   6   2       76.36      110.77    612.50 o 
  19   6   2     1530.98     1946.46    671.54 o 
  20   6   2     1173.55     1243.52    473.54 o 
  21   6   2      715.27      631.44    610.54 o 
 -20   7   2      642.96     1147.15    737.51 o 
 -19   7   2     1786.24     1932.46    697.27 o 
 -18   7   2    12269.25    11745.45    871.33 o 
 -17   7   2     1034.80      751.38    552.41 o 
 -16   7   2    11153.58    10369.99    789.92 o 
 -15   7   2    11646.46    10231.93    783.51 o 
 -14   7   2      445.02      337.72    343.99 o 
 -13   7   2    22913.02    22939.92   1947.96 o 
 -12   7   2     6429.04     6715.20    523.60 o 
 -11   7   2     6782.50     6394.61    734.98 o 
 -10   7   2    27051.15    27241.07   2227.82 o 
  -9   7   2      322.05      435.18    209.99 o 
  -8   7   2    10766.26    11410.69    734.89 o 
  -7   7   2    18124.93    17043.07   1037.87 o 
  -6   7   2      765.72      671.34    282.60 o 
  -5   7   2    21731.88    21657.23   1432.17 o 
  -4   7   2     6058.37     6135.85    450.43 o 
  -3   7   2     1470.78     1485.44    293.36 o 
  -2   7   2    12976.27    12241.65    546.65 o 
  -1   7   2     1851.86     2016.70    259.16 o 
   0   7   2     5371.41     5833.97    309.40 o 
   1   7   2    17537.29    16560.98    794.01 o 
   2   7   2      171.16      202.31    238.75 o 
   3   7   2    16005.54    16455.66    651.24 o 
   4   7   2    18847.75    18481.71    864.63 o 
   5   7   2     3882.87     4099.36    406.37 o 
   6   7   2    25699.02    25347.94    937.46 o 
   7   7   2    22255.84    22659.01   1246.55 o 
   8   7   2     4731.57     4662.76    600.93 o 
   9   7   2    32031.67    32661.70   2329.38 o 
  10   7   2     3386.54     4005.01    683.82 o 
  11   7   2     9076.91     9087.88    643.39 o 
  12   7   2    20105.60    19377.93   2811.30 o 
  13   7   2      928.99     1404.41    513.49 o 
  14   7   2    11643.47    12243.92    803.51 o 
  15   7   2     4226.42     5274.36    986.22 o 
  16   7   2       32.19      234.34    561.42 o 
  17   7   2     5667.52     6880.26   1087.58 o 
  18   7   2     2124.21     3849.51    940.76 o 
  19   7   2     1320.18     1051.27    697.54 o 
 -18   8   2      527.46      144.73    546.53 o 
 -17   8   2     9535.35    10472.96   1159.42 o 
 -16   8   2     1566.07     1615.30    703.81 o 
 -15   8   2     3323.56     3235.83    902.62 o 
 -14   8   2     6798.61     7400.15   1053.62 o 
 -13   8   2     2707.54     3162.83    675.07 o 
 -12   8   2     4148.75     3870.90    955.91 o 
 -11   8   2    10944.92    12184.32   1491.99 o 
 -10   8   2      329.98      187.08    337.38 o 
  -9   8   2    10839.91    11364.64   1209.45 o 
  -8   8   2     6741.22     6398.05   1148.71 o 
  -7   8   2      328.85      339.90    349.81 o 
  -6   8   2    17122.14    17212.13   1334.98 o 
  -5   8   2     2766.33     2743.63    514.16 o 
  -4   8   2     9915.87    10137.42    803.99 o 
  -3   8   2    20062.08    19146.62    948.95 o 
  -2   8   2     2508.18     2363.03    503.34 o 
  -1   8   2     2845.66     2859.40    390.69 o 
   0   8   2    13931.66    13315.98    727.50 o 
   1   8   2      194.48      290.27    244.70 o 
   2   8   2    15128.44    15424.05    899.60 o 
   3   8   2      569.29      875.79    295.52 o 
   4   8   2     6249.97     6147.62    575.15 o 
   5   8   2    12786.17    12834.32    710.62 o 
   6   8   2     1864.75     2083.63    369.95 o 
   7   8   2    12656.79    12386.72    635.77 o 
   8   8   2    11261.22    11552.66    982.90 o 
   9   8   2      202.67      316.47    274.97 o 
  10   8   2     5147.44     5574.87    672.64 o 
  11   8   2     5697.65     6160.70    863.43 o 
  12   8   2      396.84      378.10    415.19 o 
  13   8   2    10111.92    10525.28    766.24 o 
  14   8   2     2309.29     2691.26    572.47 o 
  15   8   2     2586.05     2983.20    808.04 o 
  16   8   2     6841.25     7508.83   1183.46 o 
  17   8   2      742.58     1925.67    777.22 o 
  18   8   2     4007.40     4569.77    977.33 o 
 -16   9   2     1340.43     2191.62    864.21 o 
 -15   9   2       31.17      365.75    578.41 o 
 -14   9   2      302.72      518.84    585.46 o 
 -13   9   2       51.70      261.25    430.80 o 
 -12   9   2     1131.22     1446.33    539.71 o 
 -11   9   2        8.56      -70.49    416.27 o 
 -10   9   2       87.48      417.92    395.52 o 
  -9   9   2      346.71      151.22    385.48 o 
  -8   9   2      666.21      952.41    464.06 o 
  -7   9   2      120.48      362.06    420.16 o 
  -6   9   2       15.69      -85.02    371.11 o 
  -5   9   2     3318.87     3784.29    698.84 o 
  -4   9   2     2484.67     2738.25    581.56 o 
  -3   9   2      107.60      260.79    442.44 o 
  -2   9   2     3744.45     4112.19    650.54 o 
  -1   9   2     2475.08     2347.51    553.61 o 
   0   9   2       21.27      163.76    425.07 o 
   1   9   2     3905.37     3866.65    622.31 o 
   2   9   2       20.46      148.13    337.83 o 
   3   9   2     2959.75     3042.20    562.86 o 
   4   9   2      282.96      363.98    344.42 o 
   5   9   2      279.80       91.67    312.06 o 
   6   9   2       82.54      202.63    341.29 o 
   7   9   2     1033.69      788.46    477.48 o 
   8   9   2        3.21      157.20    379.36 o 
   9   9   2     1101.86      784.53    614.20 o 
  10   9   2       62.99      215.01    483.31 o 
  11   9   2      765.88      374.37    515.18 o 
  12   9   2     1657.89     2081.90    740.38 o 
  13   9   2       15.90      294.43    571.87 o 
  14   9   2     1169.52     1293.71    624.39 o 
 -12  10   2     1928.70     1956.50    758.93 o 
 -11  10   2     1137.97     1318.30    489.24 o 
 -10  10   2      265.31      331.83    504.17 o 
  -9  10   2     1146.44     1471.65    540.00 o 
  -8  10   2     3024.98     2770.62   1128.60 o 
  -7  10   2      644.59      984.40    488.88 o 
  -6  10   2     3810.32     3854.40    713.70 o 
  -5  10   2     3206.04     2851.76    839.65 o 
  -4  10   2      208.69      438.80    507.91 o 
  -3  10   2     7339.08     6426.02    813.27 o 
  -2  10   2        4.09      -40.75    444.80 o 
  -1  10   2     4348.35     4424.09    706.13 o 
   0  10   2      174.94      320.04    470.21 o 
   1  10   2     1542.69     1820.29    569.70 o 
   2  10   2     1628.60     1791.26    576.38 o 
   3  10   2       55.88        2.72    399.06 o 
   4  10   2     2277.81     1951.42    562.15 o 
   5  10   2     3376.80     3301.34    618.90 o 
   6  10   2      414.07      406.12    538.04 o 
   7  10   2     2013.89     1811.40    536.63 o 
   8  10   2     2812.00     2745.89    607.14 o 
   9  10   2       23.87       61.13    687.87 o 
  10  10   2     4304.82     3771.92    910.45 o 
  11  10   2     1252.51     1008.94    702.24 o 
  12  10   2        4.41      367.32    572.14 o 
  13  10   2     1400.88     1292.66    658.61 o 
  -9  11   2      899.54     1708.31    911.24 o 
  -8  11   2     2319.61     2614.32   1079.74 o 
  -7  11   2     4715.96     5090.18   1185.81 o 
  -6  11   2      135.91      237.39    506.64 o 
  -5  11   2     6681.51     5773.73    823.34 o 
  -4  11   2     5426.70     5628.08   1238.45 o 
  -3  11   2      162.05      261.44    469.95 o 
  -2  11   2     7477.78     7086.95    858.20 o 
  -1  11   2     1704.56     2019.96    613.43 o 
   0  11   2     1213.71     1555.52    584.30 o 
   1  11   2     3390.87     3324.79    913.85 o 
   2  11   2      316.51      621.07    450.17 o 
   3  11   2     3072.73     2811.83    616.05 o 
   4  11   2     9767.95     7007.56    856.20 o 
   5  11   2       68.21      -82.15    514.79 o 
   7  11   2     7645.11     4920.37   1104.04 o 
 -25   1   3      246.49      288.16    602.70 o 
 -24   1   3     5013.89     5569.75    763.57 o 
 -23   1   3      684.71      758.59    482.85 o 
 -22   1   3     3151.72     3710.87    640.54 o 
 -21   1   3    11760.91    12174.43    910.11 o 
 -20   1   3       20.39       57.53    336.42 o 
 -19   1   3    13771.23    13456.88    863.83 o 
 -18   1   3    12270.94    12271.92    612.98 o 
 -17   1   3     1886.61     1975.89    348.00 o 
 -16   1   3     9007.20     9376.02    841.65 o 
 -15   1   3     1786.46     2542.89    346.90 o 
 -14   1   3      595.64      911.27    284.12 o 
 -13   1   3    16238.32    16451.01   1096.17 o 
 -12   1   3     3966.05     4468.98    324.44 o 
 -11   1   3     9006.90     8542.24    872.16 o 
 -10   1   3    41265.38    40602.02   2567.45 o 
  -9   1   3    13558.02    13977.90    633.39 o 
  -8   1   3    31483.78    28106.60   1940.58 o 
  -7   1   3    35059.82    33935.18   2501.52 o 
  -6   1   3     2957.74     2831.36    212.51 o 
  -5   1   3    22621.95    21134.48   1870.79 o 
  -4   1   3    31205.21    29642.92   2069.29 o 
  -3   1   3     3972.19     3625.37    245.85 o 
  -2   1   3    22149.53    21587.12   1677.77 o 
  -1   1   3     2559.35     2776.18    192.31 o 
   1   1   3    16877.93    17463.79    631.18 o 
   2   1   3     1874.27     2143.78    167.13 o 
   3   1   3   195012.86   202466.23  10362.38 o 
   4   1   3    30437.36    30085.39   1671.98 o 
   5   1   3    13251.16    13649.49    439.79 o 
   6   1   3    26392.18    24804.48    863.78 o 
   7   1   3     1450.95     1253.51    154.25 o 
   8   1   3     1632.76     1584.77    185.09 o 
   9   1   3    15377.73    14566.87    488.34 o 
  10   1   3     3009.91     3067.59    304.10 o 
  11   1   3    17839.45    16318.28    570.05 o 
  12   1   3    13506.01    11772.32    507.56 o 
  13   1   3     1748.17     2062.45    292.14 o 
  14   1   3    17746.22    17128.90    662.94 o 
  15   1   3    16176.15    14944.57   1066.22 o 
  16   1   3      448.41      350.54    295.65 o 
  17   1   3    10423.97    10755.25    756.05 o 
  18   1   3     7143.40     6630.36    623.93 o 
  19   1   3     1208.16     1030.43    418.61 o 
  20   1   3     1991.98     2320.69    494.99 o 
  21   1   3       12.91      373.43    452.84 o 
  22   1   3     4897.43     5247.23    700.27 o 
  23   1   3     1386.16     1467.45    516.53 o 
 -25   2   3     2154.66     2981.90    922.47 o 
 -24   2   3        2.58      215.35    445.78 o 
 -23   2   3     3169.64     3866.46    684.07 o 
 -22   2   3     6761.62     7491.38    826.90 o 
 -21   2   3      364.65      342.42    402.59 o 
 -20   2   3    27145.17    26346.50   1195.24 o 
 -19   2   3     5529.83     6232.40    682.34 o 
 -18   2   3     2018.03     2224.05    366.97 o 
 -17   2   3    23298.33    22802.60   1435.23 o 
 -16   2   3     6974.40     7531.36    612.89 o 
 -15   2   3    20339.82    19670.87    665.42 o 
 -14   2   3    15064.30    14569.41    772.62 o 
 -13   2   3      685.14     1119.00    215.87 o 
 -12   2   3    39193.38    37622.07   2038.71 o 
 -11   2   3    24622.92    22194.79   1649.07 o 
 -10   2   3     1325.20     1821.59    220.31 o 
  -9   2   3   113492.79   108151.73   8774.78 o 
  -8   2   3    10706.85     9770.15   1040.17 o 
  -7   2   3    18851.80    15845.59   2056.85 o 
  -6   2   3    32592.53    28579.08   3702.51 o 
  -5   2   3     2246.57     2145.01    267.46 o 
  -4   2   3    12457.79    10269.95   1317.90 o 
  -3   2   3     1433.35     1680.51    156.30 o 
  -2   2   3      221.87      430.94    152.40 o 
  -1   2   3    39283.47    41537.61   1614.17 o 
   0   2   3      491.58      800.57    136.39 o 
   1   2   3      766.77      704.72     95.47 o 
   2   2   3   175027.30   176625.41   8254.16 o 
   3   2   3    44579.86    42965.18   1924.35 o 
   4   2   3    63840.71    59083.58   5062.31 o 
   5   2   3    72854.31    68859.81   5995.96 o 
   6   2   3     4602.38     4433.69    253.55 o 
   7   2   3    45173.67    41035.11   3221.78 o 
   8   2   3    23748.67    19760.28   1421.93 o 
   9   2   3     2875.00     3403.61    225.14 o 
  10   2   3    57887.86    52059.00   3471.41 o 
  11   2   3    11551.66    10505.58    698.66 o 
  12   2   3     8206.28     7083.68    493.69 o 
  13   2   3    44153.91    41456.55   1773.67 o 
  14   2   3     8766.68     8128.83    495.09 o 
  15   2   3    25608.71    24164.46   1089.92 o 
  16   2   3    17370.18    16294.77   1315.13 o 
  17   2   3      206.80      473.83    250.07 o 
  18   2   3     6974.26     7568.70    780.09 o 
  19   2   3     3290.72     3201.94    540.07 o 
  20   2   3       40.31       37.80    311.73 o 
  21   2   3     6901.41     7627.23    820.48 o 
  22   2   3     3077.54     2677.06    861.73 o 
  23   2   3     2915.45     3816.05    649.22 o 
 -25   3   3       90.11       -2.35    675.59 o 
 -24   3   3      504.49      757.88    772.25 o 
 -23   3   3     1190.46     1513.18    633.79 o 
 -22   3   3     2011.22     2642.18    615.24 o 
 -21   3   3     5359.92     5233.14    703.75 o 
 -20   3   3      112.46      255.76    336.25 o 
 -19   3   3    10974.93    11272.47    822.02 o 
 -18   3   3      499.89      520.45    253.13 o 
 -17   3   3     2198.15     2605.45    351.74 o 
 -16   3   3     9728.94     9021.88    518.51 o 
 -15   3   3     1223.69     1380.37    290.92 o 
 -14   3   3     4819.79     4705.55    555.07 o 
 -13   3   3    12831.25    11598.01    499.30 o 
 -12   3   3     8459.80     8670.29    534.50 o 
 -11   3   3      209.33      220.62    159.35 o 
 -10   3   3    31287.29    28157.03   2366.13 o 
  -9   3   3    11011.30    10480.98    878.11 o 
  -8   3   3    41653.09    39516.85   3976.61 o 
  -7   3   3     7016.19     6890.84    627.23 o 
  -6   3   3      211.56      263.71    111.97 o 
  -5   3   3     7128.15     6098.28    728.31 o 
  -4   3   3     6493.95     6384.64    691.65 o 
  -3   3   3      309.05      322.56     92.41 o 
  -2   3   3     5731.54     5641.64    249.09 o 
  -1   3   3      335.55      404.06    137.53 o 
   0   3   3     4745.60     4541.48    262.03 o 
   1   3   3    15108.07    15447.73   1014.56 o 
   2   3   3      120.25      335.81     84.80 o 
   3   3   3    27222.96    23030.53   1919.52 o 
   4   3   3     2679.21     2461.67    301.41 o 
   5   3   3    14525.37    13117.62   1214.05 o 
   6   3   3    13648.23    12132.40   1340.52 o 
   7   3   3     3960.12     4349.59    309.53 o 
   8   3   3     1483.24     1412.05    177.97 o 
   9   3   3    16799.08    14952.44   1183.92 o 
  10   3   3     7838.26     7119.67    616.07 o 
  11   3   3     7208.16     6496.45    326.23 o 
  12   3   3    10034.82     9301.04    383.15 o 
  13   3   3     2677.93     2493.78    326.61 o 
  14   3   3    12631.19    11718.77    946.58 o 
  15   3   3     8436.19     8352.49   1093.03 o 
  16   3   3     1386.96     1672.05    318.84 o 
  17   3   3     6136.13     6713.29    547.12 o 
  18   3   3       37.54      120.29    289.01 o 
  19   3   3      330.85      274.05    307.57 o 
  20   3   3     1950.03     1955.11    510.49 o 
  21   3   3      128.51      -27.85    357.83 o 
  22   3   3     3189.84     3391.39    654.17 o 
  23   3   3     1000.52     1354.49    558.21 o 
 -23   4   3     1162.18     1962.77    835.21 o 
 -22   4   3       56.82        6.53    487.75 o 
 -21   4   3       99.34      245.25    412.01 o 
 -20   4   3      471.95      534.56    396.44 o 
 -19   4   3     1986.66     2849.00    554.41 o 
 -18   4   3      822.62     1242.35    324.32 o 
 -17   4   3     1137.99     1412.38    305.99 o 
 -16   4   3      844.80     1072.50    269.58 o 
 -15   4   3      509.61      379.69    229.84 o 
 -14   4   3       79.34      150.76    179.36 o 
 -13   4   3      422.45      535.84    217.63 o 
 -12   4   3     5085.56     5099.20    374.82 o 
 -11   4   3      784.58      886.49    221.84 o 
 -10   4   3     4531.10     4750.70    396.04 o 
  -9   4   3     5236.59     5297.31    361.92 o 
  -8   4   3      135.27      138.98    128.70 o 
  -7   4   3       17.81       29.85    100.02 o 
  -6   4   3     7716.01     6751.66    479.53 o 
  -5   4   3      333.50      452.30    142.49 o 
  -4   4   3     2354.73     2023.86    187.16 o 
  -3   4   3      206.17      285.71    101.67 o 
  -2   4   3       48.96      106.22     95.98 o 
  -1   4   3     3503.51     3732.14    291.73 o 
   0   4   3      970.14      831.51    178.06 o 
   1   4   3     1639.07     2042.66    222.44 o 
   2   4   3     8203.24     8200.78    378.14 o 
   3   4   3      179.66      227.37     86.88 o 
   4   4   3     6629.06     6100.31    579.88 o 
   5   4   3     5862.25     5145.96    426.82 o 
   6   4   3    13961.55    12514.53   1055.17 o 
   7   4   3     2447.89     2427.19    188.27 o 
   8   4   3       52.47      153.03    118.18 o 
   9   4   3     1107.18     1086.97    186.76 o 
  10   4   3      194.57      262.21    145.41 o 
  11   4   3       31.18       21.39    150.31 o 
  12   4   3     6968.68     6371.19    365.83 o 
  13   4   3     1966.96     2089.69    365.16 o 
  14   4   3     1032.99     1206.02    296.02 o 
  15   4   3     1143.77     1319.04    300.54 o 
  16   4   3     1099.74     1352.24    311.52 o 
  17   4   3      969.66     1380.90    334.55 o 
  18   4   3     1095.45     1158.28    357.25 o 
  19   4   3     1009.90     1415.11    389.54 o 
  20   4   3      131.22      -33.15    293.15 o 
  21   4   3      328.05      523.93    411.23 o 
  22   4   3      192.66      275.86    441.07 o 
  23   4   3      544.20     1507.93    933.97 o 
 -22   5   3     6572.57     7660.35   1203.05 o 
 -21   5   3     8283.43    10042.16   1331.33 o 
 -20   5   3      397.85      924.04    599.31 o 
 -19   5   3     8918.43     9323.85   1041.86 o 
 -18   5   3     7123.54     6793.18    695.74 o 
 -17   5   3      620.66      905.14    374.46 o 
 -16   5   3     9120.33     8524.46    651.45 o 
 -15   5   3      943.37     1271.01    405.39 o 
 -14   5   3     1419.08     1218.92    383.46 o 
 -13   5   3    15476.56    14566.49    755.21 o 
 -12   5   3     2853.72     3281.47    360.67 o 
 -11   5   3    13733.51    13329.66   1033.49 o 
 -10   5   3    16682.89    16121.67    689.98 o 
  -9   5   3     1705.77     1901.85    228.71 o 
  -8   5   3    21502.12    19774.22   1578.23 o 
  -7   5   3    37772.94    34162.25   3501.95 o 
  -6   5   3      246.58      292.00    154.80 o 
  -5   5   3    54625.17    49441.27   3611.30 o 
  -4   5   3    13857.79    14096.02    697.99 o 
  -3   5   3     2638.53     2532.94    284.23 o 
  -2   5   3    20913.20    18256.84    971.25 o 
  -1   5   3     8680.99     8110.06    498.31 o 
   0   5   3    55948.93    55591.35   3491.45 o 
   1   5   3    27688.37    27727.12   1302.85 o 
   2   5   3     4092.16     4623.96    287.72 o 
   3   5   3    18631.40    15609.01   1948.51 o 
   4   5   3    17819.33    15912.78   1761.45 o 
   5   5   3      114.07      145.51    122.55 o 
   6   5   3    18581.11    16292.90   1370.70 o 
   7   5   3     7884.41     7779.32    711.71 o 
   8   5   3     4054.68     4065.84    382.68 o 
   9   5   3     4247.35     4514.73    383.60 o 
  10   5   3     4900.07     4626.48    369.84 o 
  11   5   3    12241.65    10552.24   1145.38 o 
  12   5   3    13151.07    12079.23   1251.91 o 
  13   5   3      121.81      221.14    177.07 o 
  14   5   3    23639.48    21759.06   3288.30 o 
  15   5   3     9452.41     9244.42   1435.95 o 
  16   5   3      355.56      556.61    302.90 o 
  17   5   3    16148.56    15502.50   1923.66 o 
  18   5   3     4740.06     5207.09    526.36 o 
  19   5   3     5711.65     6115.63    606.87 o 
  20   5   3     5804.16     6681.46    647.33 o 
  21   5   3       26.45       -6.14    602.83 o 
  22   5   3     4450.38     4613.35    791.85 o 
 -21   6   3       56.13      610.02    523.54 o 
 -20   6   3     8541.36     8903.63   1299.98 o 
 -19   6   3     6530.10     6511.39    737.83 o 
 -18   6   3     2189.86     2659.67    530.91 o 
 -17   6   3    12861.06    11929.11    834.89 o 
 -16   6   3     1326.29     1686.78    464.21 o 
 -15   6   3     7976.54     7854.89    659.15 o 
 -14   6   3    11097.66    10417.90    744.09 o 
 -13   6   3      351.80      736.83    274.72 o 
 -12   6   3    24710.61    23363.93   1356.55 o 
 -11   6   3    10770.42    10389.01    906.16 o 
 -10   6   3     2402.21     2970.59    298.99 o 
  -9   6   3    17428.13    16657.47   1197.19 o 
  -8   6   3     6329.83     5933.37    505.97 o 
  -7   6   3    12158.28    12107.58    651.79 o 
  -6   6   3    17647.14    18128.30    718.68 o 
  -5   6   3       97.34      318.69    204.41 o 
  -4   6   3    19291.78    18411.74    631.16 o 
  -3   6   3     8107.19     7230.05    430.67 o 
  -2   6   3       19.65      -39.42    178.09 o 
  -1   6   3    20821.85    19635.05    806.69 o 
   0   6   3    14645.95    13549.64    959.36 o 
   1   6   3     1379.88     1581.65    251.25 o 
   2   6   3    38560.45    40544.75   2073.94 o 
   3   6   3    10415.39    11102.87    646.25 o 
   4   6   3    17024.48    18615.77   1459.87 o 
   5   6   3    27619.04    27602.94   1369.56 o 
   6   6   3      888.36     1182.27    235.83 o 
   7   6   3    36919.61    37467.76   2365.05 o 
   8   6   3    11080.28    11698.90    781.23 o 
   9   6   3     2005.68     2288.10    281.24 o 
  10   6   3    19649.40    19505.43   1754.69 o 
  11   6   3    11099.48    10893.91    831.89 o 
  12   6   3     4201.24     4922.74    452.44 o 
  13   6   3    18038.56    17374.19   1745.88 o 
  14   6   3      535.35      669.66    281.48 o 
  15   6   3     7779.04     7773.50   1200.25 o 
  16   6   3     7094.90     7522.44    688.18 o 
  17   6   3        4.37       70.71    283.68 o 
  18   6   3     7443.89     8412.01   1003.51 o 
  19   6   3     4160.43     4715.20    580.20 o 
  20   6   3      130.18      549.93    703.02 o 
 -20   7   3       18.85      240.09    511.26 o 
 -19   7   3     2024.34     2433.96    680.68 o 
 -18   7   3      402.48      464.95    446.76 o 
 -17   7   3     2363.53     2684.16    531.25 o 
 -16   7   3     3948.70     3917.51    603.33 o 
 -15   7   3      592.37      901.56    348.05 o 
 -14   7   3       51.95      217.73    283.27 o 
 -13   7   3     4273.70     5225.13    524.24 o 
 -12   7   3     4957.48     5803.21    608.73 o 
 -11   7   3       59.61      -97.75    257.97 o 
 -10   7   3     5349.29     5259.20    643.85 o 
  -9   7   3     1310.08     1531.42    321.55 o 
  -8   7   3     1572.75     1697.26    321.88 o 
  -7   7   3      157.06      281.42    223.77 o 
  -6   7   3      457.53      506.46    246.04 o 
  -5   7   3     4389.46     4490.86    439.69 o 
  -4   7   3       41.91      261.46    240.24 o 
  -3   7   3       42.06       -8.16    241.25 o 
  -2   7   3     1665.61     1830.44    257.36 o 
  -1   7   3     3134.66     3675.28    306.35 o 
   0   7   3      380.73      817.81    190.20 o 
   1   7   3     2628.37     2843.97    297.18 o 
   2   7   3      403.49      724.08    226.33 o 
   3   7   3     8712.83     8848.45    530.48 o 
   4   7   3       84.68      185.81    189.79 o 
   5   7   3     3331.03     3527.14    329.72 o 
   6   7   3     9544.13    10181.63    523.12 o 
   7   7   3      443.99      466.30    242.54 o 
   8   7   3     1603.53     1728.30    328.53 o 
   9   7   3     8436.34     8870.95   1796.35 o 
  10   7   3     1852.44     1769.14    406.48 o 
  11   7   3      537.42      749.20    331.71 o 
  12   7   3     5257.14     5379.85    613.92 o 
  13   7   3     1319.43     1416.11    420.77 o 
  14   7   3      940.00     2090.78    672.98 o 
  15   7   3      144.08       69.23    577.62 o 
  16   7   3      149.74      331.00    697.27 o 
  17   7   3      598.90      290.77    581.28 o 
  18   7   3      356.67     1215.59    740.38 o 
  19   7   3      453.76     1199.40    850.63 o 
 -19   8   3     1791.63     2899.61    958.00 o 
 -18   8   3      809.46      713.73    671.15 o 
 -17   8   3     1926.86     1105.61    774.34 o 
 -16   8   3     1830.76     1105.35    662.79 o 
 -15   8   3      430.85      302.00    487.49 o 
 -14   8   3      997.85      985.59    443.40 o 
 -13   8   3       73.65      221.93    400.86 o 
 -12   8   3     4284.37     4562.88    658.84 o 
 -11   8   3       51.80      346.28    366.61 o 
 -10   8   3     4104.29     3658.18    575.93 o 
  -9   8   3     2546.71     2814.67    875.18 o 
  -8   8   3       38.08       21.27    390.89 o 
  -7   8   3     1161.28     1712.90    442.24 o 
  -6   8   3     2425.88     2770.65    632.35 o 
  -5   8   3      975.67     1194.04    442.93 o 
  -4   8   3     2465.79     3065.97    562.56 o 
  -3   8   3     3472.67     3838.62    599.31 o 
  -2   8   3      130.25      332.95    359.45 o 
  -1   8   3     7283.88     7185.61    513.07 o 
   0   8   3      730.22      658.42    276.71 o 
   1   8   3      798.55      954.14    295.68 o 
   2   8   3     6205.31     6426.21    567.56 o 
   3   8   3     5694.31     5823.67    502.77 o 
   4   8   3      518.01      970.06    313.88 o 
   5   8   3     3756.11     4237.71    440.38 o 
   6   8   3     2027.40     2218.27    394.46 o 
   7   8   3      660.22      718.06    322.23 o 
   8   8   3     2899.12     3250.74    444.28 o 
   9   8   3     1805.20     2242.43    459.38 o 
  10   8   3     3887.77     4187.35    593.76 o 
  11   8   3      450.18      487.15    383.34 o 
  12   8   3     4234.80     4999.65    635.01 o 
  13   8   3      888.01     1009.70    413.01 o 
  14   8   3      116.89       50.42    524.33 o 
  15   8   3     1465.27     2304.22    783.75 o 
  16   8   3     1031.42     1505.84    793.68 o 
  17   8   3      184.24       64.53    598.00 o 
 -16   9   3     5106.27     5089.66   1019.39 o 
 -15   9   3     1461.00      696.75    610.80 o 
 -14   9   3      590.97     -260.99    502.90 o 
 -13   9   3     9787.74     9011.15   1543.33 o 
 -12   9   3     1036.23      685.36    436.79 o 
 -11   9   3     4119.65     5121.75    702.66 o 
 -10   9   3     6627.70     6700.84   1481.28 o 
  -9   9   3      350.50      608.04    449.40 o 
  -8   9   3     5677.36     6035.21    917.38 o 
  -7   9   3     7085.18     6898.69   1592.18 o 
  -6   9   3       98.59      578.63    470.09 o 
  -5   9   3    27326.21    25595.24   2464.89 o 
  -4   9   3     7474.89     7079.55    777.07 o 
  -3   9   3     5224.91     5119.05    737.67 o 
  -2   9   3    26923.23    25830.28   1191.08 o 
  -1   9   3     3798.83     3355.49    615.11 o 
   0   9   3    13984.53    13566.53    913.95 o 
   1   9   3     9396.49     8604.22   1177.06 o 
   2   9   3       89.35        3.50    364.99 o 
   3   9   3    10590.77     9428.14    747.17 o 
   4   9   3     4379.24     4340.04    600.00 o 
   5   9   3       37.73      150.31    313.91 o 
   6   9   3    12466.50    12531.58    862.56 o 
   7   9   3     1885.72     1982.90    564.04 o 
   8   9   3     1962.55     2003.00    714.26 o 
   9   9   3     7751.11     7400.41   1115.53 o 
  10   9   3      998.30     1428.51    647.90 o 
  11   9   3     5235.49     5156.60    688.75 o 
  12   9   3     4611.20     3901.63    631.76 o 
  13   9   3       28.43       91.03    437.40 o 
  14   9   3     5142.32     4215.14    639.08 o 
  15   9   3     2648.70     2531.24    897.39 o 
 -12  10   3     5061.69     4149.99    714.50 o 
 -11  10   3     2497.17     2627.18    645.73 o 
 -10  10   3     1063.44     1569.43    529.40 o 
  -9  10   3     3034.07     2965.28    640.91 o 
  -8  10   3      624.37      887.49    538.01 o 
  -7  10   3     3362.49     4326.36   1401.73 o 
  -6  10   3     9434.61     8221.43    888.72 o 
  -5  10   3       94.25       56.99    501.80 o 
  -4  10   3     9742.07     8752.55    914.51 o 
  -3  10   3     6838.45     5783.99    827.74 o 
  -2  10   3       96.52      -45.14    479.73 o 
  -1  10   3     8672.67     7393.35    856.71 o 
   0  10   3     5849.33     5551.90    773.52 o 
   1  10   3      351.51      365.24    421.37 o 
   2  10   3     5706.39     4514.97    677.49 o 
   3  10   3     2668.61     1930.82    548.01 o 
   4  10   3      648.73      628.01    441.76 o 
   5  10   3     4879.61     3791.58    667.37 o 
   6  10   3      985.65     1179.62    474.14 o 
   7  10   3     8597.09     7307.20    805.04 o 
   8  10   3     3016.51     3144.13    894.26 o 
   9  10   3      239.87      149.17    561.69 o 
  10  10   3     6638.76     4363.65    968.97 o 
  11  10   3     3832.88     3499.43    886.42 o 
  12  10   3      986.45      979.42    614.98 o 
  13  10   3     5000.81     4029.51    941.28 o 
  -8  11   3      322.69      405.72    733.33 o 
  -7  11   3       17.41     -735.94    737.77 o 
  -6  11   3      432.74      155.70    878.32 o 
  -5  11   3      205.11      402.66    516.26 o 
  -4  11   3       46.63     -167.49    501.39 o 
  -3  11   3        3.06      392.22    468.30 o 
  -2  11   3       38.84      370.12    476.86 o 
  -1  11   3      685.13      467.64    506.14 o 
   0  11   3       28.00      124.54    482.69 o 
   1  11   3      463.80      346.57    449.50 o 
   2  11   3        6.06     -109.67    427.87 o 
   3  11   3       21.92      142.52    468.11 o 
   4  11   3       36.39     -226.30    586.77 o 
   5  11   3      392.86      617.41    436.70 o 
   6  11   3      458.16      827.12    864.21 o 
 -24   0   4       19.97      176.08    676.37 o 
 -23   0   4    11667.75    11988.20   1325.84 o 
 -22   0   4     5003.03     5985.48   1043.17 o 
 -21   0   4     7723.60     8825.78   1210.89 o 
 -20   0   4    23452.43    22274.11   1579.77 o 
 -19   0   4      561.26      912.54    590.16 o 
 -18   0   4    15370.76    17126.67   1008.68 o 
 -17   0   4     5935.76     7014.51    588.05 o 
 -16   0   4     2494.40     2815.48    661.48 o 
 -15   0   4    28301.85    26566.44   1400.30 o 
 -14   0   4     1409.65     1481.28    485.92 o 
 -13   0   4     1049.10      926.39    371.24 o 
 -12   0   4     4715.51     4043.09    613.67 o 
 -11   0   4    12066.50    10337.37    785.84 o 
 -10   0   4     9613.64     7434.37    633.79 o 
  -9   0   4    60994.03    57976.43   1528.31 o 
  -8   0   4      931.40     1205.14    307.75 o 
  -7   0   4    93035.23    92994.27   1729.47 o 
  -6   0   4    62646.86    62224.34   1348.05 o 
  -5   0   4     2092.13     2164.19    341.71 o 
  -4   0   4   243974.03   251880.83   2416.56 o 
  -3   0   4    24220.12    25093.79    526.18 o 
   2   0   4    78188.98    87755.27   3793.34 o 
   3   0   4    13047.93    13447.56    452.61 o 
   4   0   4    84074.28    86910.95   2151.39 o 
   5   0   4    37592.66    39624.20   1192.60 o 
   6   0   4     1864.90     1732.81    248.49 o 
   7   0   4    20346.83    20136.34    641.85 o 
   8   0   4    22359.66    22648.73    709.91 o 
   9   0   4     9540.49     9518.49    512.57 o 
  10   0   4     6442.53     6005.82    444.57 o 
  11   0   4     4526.60     4658.16    464.39 o 
  12   0   4    12734.98    12039.57    651.73 o 
  13   0   4    35647.40    34961.72   1575.33 o 
  14   0   4     1614.53     1632.52    364.52 o 
  15   0   4    64046.20    62608.38   2207.56 o 
  16   0   4    33477.67    31647.73   1627.58 o 
  17   0   4     4638.36     3425.76    696.23 o 
  18   0   4    14672.79    15034.37   1278.55 o 
  19   0   4     5113.74     5352.47    894.26 o 
  20   0   4     5073.04     4737.23    904.71 o 
  21   0   4     9937.29    10544.02   1191.30 o 
  22   0   4      261.42      787.14    658.09 o 
  23   0   4     7453.09     8465.52   1254.00 o 
 -25   1   4      590.37      888.51    707.46 o 
 -24   1   4     1787.74     1885.10    572.59 o 
 -23   1   4     2137.09     2244.72    604.78 o 
 -22   1   4     2027.97     2908.72    602.48 o 
 -21   1   4     9454.18     9906.14    863.56 o 
 -20   1   4      753.81      837.40    486.58 o 
 -19   1   4     4493.13     5482.63    662.86 o 
 -18   1   4    10644.96    10878.17    595.89 o 
 -17   1   4      247.09      310.06    312.08 o 
 -16   1   4    17444.03    17185.73   1368.36 o 
 -15   1   4     1061.88     1270.68    260.94 o 
 -14   1   4     2938.44     3328.88    348.68 o 
 -13   1   4     2607.75     2986.50    323.49 o 
 -12   1   4     1147.21     1242.42    238.48 o 
 -11   1   4    19073.59    18199.88   1040.39 o 
 -10   1   4    16582.05    15874.14    619.86 o 
  -9   1   4     5682.62     4978.74    398.67 o 
  -8   1   4    45506.05    42273.74   1702.04 o 
  -7   1   4     6541.99     6332.43    371.41 o 
  -6   1   4    13552.30    11609.30   1115.40 o 
  -5   1   4    33258.35    31418.91   2052.11 o 
  -4   1   4    12727.20    12018.20   1023.31 o 
  -3   1   4     4635.21     4126.32    217.33 o 
  -2   1   4     3505.76     3447.05    182.77 o 
   0   1   4    19426.61    22083.49    612.28 o 
   1   1   4    99077.89   115090.52   3170.28 o 
   2   1   4    13558.79    14817.01    493.55 o 
   3   1   4    52807.35    54970.06   1746.65 o 
   4   1   4    17417.43    16536.62   1086.88 o 
   5   1   4     8436.13     7824.89    463.55 o 
   6   1   4     5951.16     5620.12    429.83 o 
   7   1   4     2111.99     2202.06    195.19 o 
   8   1   4    13691.99    12890.41    580.82 o 
   9   1   4     4076.73     3989.18    274.48 o 
  10   1   4     1152.38     1040.85    181.51 o 
  11   1   4    11844.93    11761.99    514.17 o 
  12   1   4     4971.58     5081.62    437.49 o 
  13   1   4      974.48     1215.98    247.17 o 
  14   1   4    21893.82    20173.87    719.22 o 
  15   1   4     1333.15     1788.79    330.13 o 
  16   1   4    13142.99    12955.45    641.18 o 
  17   1   4     7540.13     7074.48   1053.10 o 
  18   1   4     1520.41     2014.39    487.17 o 
  19   1   4     4014.83     3857.05    568.69 o 
  20   1   4     6009.37     5767.67    707.26 o 
  21   1   4       79.56      388.84    390.69 o 
  22   1   4     3145.43     3852.76    689.52 o 
  23   1   4     3192.82     3630.10    677.25 o 
 -25   2   4      314.68      816.14    754.23 o 
 -24   2   4        0.74      172.14    455.99 o 
 -23   2   4      163.42      142.47    437.35 o 
 -22   2   4      151.34      102.77    416.32 o 
 -21   2   4      289.29      340.17    399.39 o 
 -20   2   4       53.84      -58.67    397.29 o 
 -19   2   4        1.68       21.21    261.83 o 
 -18   2   4     1335.20     1483.04    328.92 o 
 -17   2   4        7.73      102.74    216.09 o 
 -16   2   4     1782.39     2045.87    316.87 o 
 -15   2   4      162.66      323.51    220.71 o 
 -14   2   4       67.19      223.26    183.66 o 
 -13   2   4      165.22      195.74    202.11 o 
 -12   2   4     1216.12     1341.99    233.75 o 
 -11   2   4     1896.15     2151.21    248.03 o 
 -10   2   4      182.02      562.52    163.98 o 
  -9   2   4      106.81       68.70    120.82 o 
  -8   2   4     3611.62     3432.70    309.70 o 
  -7   2   4     2374.88     2205.77    321.92 o 
  -6   2   4      217.64      345.59    117.40 o 
  -5   2   4     5214.78     5230.50    585.33 o 
  -4   2   4     2292.02     2064.17    195.69 o 
  -3   2   4     5609.34     5332.59    469.76 o 
  -2   2   4      981.18     1148.66    176.55 o 
  -1   2   4     1935.37     2501.99    205.85 o 
   0   2   4      411.69      551.26     97.04 o 
   1   2   4    25489.76    28319.58    781.65 o 
   2   2   4     2694.97     3051.93    218.59 o 
   3   2   4      660.90      807.01     92.09 o 
   4   2   4      904.77     1069.11    116.16 o 
   5   2   4     3270.34     3529.16    208.97 o 
   6   2   4     1313.07     1558.44    165.16 o 
   7   2   4       23.71       48.92     90.76 o 
   8   2   4     1717.36     1666.38    170.84 o 
   9   2   4       12.19       57.18    150.22 o 
  10   2   4       42.48      282.19    153.60 o 
  11   2   4     6408.36     6445.16    406.86 o 
  12   2   4      280.47      190.03    205.14 o 
  13   2   4      577.68      846.60    250.21 o 
  14   2   4        0.29       50.10    189.77 o 
  15   2   4        9.34      -16.65    233.85 o 
  16   2   4     2443.88     2819.69    610.30 o 
  17   2   4       32.62      -33.88    241.70 o 
  18   2   4      578.82      605.87    310.87 o 
  19   2   4        2.35      149.15    325.03 o 
  20   2   4       60.64      617.22    377.82 o 
  21   2   4       17.57      284.00    413.17 o 
  22   2   4      183.89      627.75    447.34 o 
  23   2   4      536.01      238.51    485.68 o 
 -25   3   4      406.04      -72.63    749.52 o 
 -24   3   4     3127.27     4573.17   1084.97 o 
 -23   3   4       23.49      -97.93    363.05 o 
 -22   3   4     3837.73     4396.78    675.43 o 
 -21   3   4     7391.23     7621.50    863.17 o 
 -20   3   4      131.33      220.07    392.06 o 
 -19   3   4    15315.26    15896.77    719.02 o 
 -18   3   4    14844.46    14467.88    687.42 o 
 -17   3   4     1238.55     1690.30    311.56 o 
 -16   3   4    11900.75    11135.30    937.06 o 
 -15   3   4     1468.99     1661.09    311.29 o 
 -14   3   4     5937.99     6317.33    426.47 o 
 -13   3   4    20535.84    18751.34    852.31 o 
 -12   3   4       20.10      219.81    155.80 o 
 -11   3   4    29075.39    26403.39   1606.43 o 
 -10   3   4    10055.94     9165.01    835.63 o 
  -9   3   4     2415.09     2614.50    335.00 o 
  -8   3   4    53636.32    46853.60   5100.15 o 
  -7   3   4    14754.45    14487.13   1799.18 o 
  -6   3   4    14468.63    12688.80   1693.30 o 
  -5   3   4    17398.87    14444.82   1824.44 o 
  -4   3   4     2090.36     2295.50    198.98 o 
  -3   3   4    15305.27    15643.77    396.85 o 
  -2   3   4     9257.70     9776.28    370.51 o 
  -1   3   4     4768.57     4975.21    289.31 o 
   0   3   4    21955.12    21630.42   1020.02 o 
   1   3   4    19082.50    19981.69    644.47 o 
   2   3   4     1428.66     1615.45    130.80 o 
   3   3   4    38147.37    33634.15   2110.20 o 
   4   3   4    29847.66    27151.59   1770.44 o 
   5   3   4    10220.13     8983.63    529.51 o 
   6   3   4    29340.47    26243.45   2760.99 o 
   7   3   4     1523.53     1559.26    175.44 o 
   8   3   4    24180.56    21578.41   2270.67 o 
   9   3   4     8839.82     8114.73    950.05 o 
  10   3   4       41.44      -52.44    124.68 o 
  11   3   4    27719.25    23464.53   2022.32 o 
  12   3   4     1909.35     1704.30    292.28 o 
  13   3   4    16018.84    14917.48    991.91 o 
  14   3   4    17948.34    16124.36   1051.11 o 
  15   3   4     1852.31     2056.32    342.99 o 
  16   3   4     5304.66     5303.97    487.96 o 
  17   3   4     8450.90     8049.23    578.09 o 
  18   3   4     1562.38     1931.95    380.65 o 
  19   3   4     3581.85     4330.40    544.22 o 
  20   3   4     2992.80     2906.00    566.94 o 
  21   3   4       67.48      472.38    396.39 o 
  22   3   4     4446.26     5071.83    871.66 o 
  23   3   4     3418.08     4048.32    892.69 o 
 -23   4   4     7919.88     9449.91   1310.69 o 
 -22   4   4     3467.76     4271.16    988.31 o 
 -21   4   4     1124.50     1939.78    695.97 o 
 -20   4   4    12218.21    10210.93   1212.72 o 
 -19   4   4     1701.35     2398.08    559.07 o 
 -18   4   4     8480.28     8941.27    723.25 o 
 -17   4   4    10439.57     9796.32    565.85 o 
 -16   4   4        0.73       66.38    225.36 o 
 -15   4   4    13465.48    12933.43    586.50 o 
 -14   4   4    13798.73    13417.89    621.28 o 
 -13   4   4       62.45       45.29    199.43 o 
 -12   4   4    14531.33    12412.90   1007.92 o 
 -11   4   4     8064.90     7375.66    685.34 o 
 -10   4   4     8581.84     7821.75    463.50 o 
  -9   4   4    33807.29    31979.39   2825.84 o 
  -8   4   4     5506.44     4885.79    511.12 o 
  -7   4   4    51679.40    45432.64   4835.28 o 
  -6   4   4    48751.09    50679.09   2624.88 o 
  -5   4   4      978.17     1447.31    227.87 o 
  -4   4   4    54909.56    55410.88   1000.02 o 
  -3   4   4    17666.22    17391.51    518.89 o 
  -2   4   4     9820.53     9860.14    649.20 o 
  -1   4   4    57880.57    62038.58   2772.26 o 
   0   4   4     3854.57     4039.96    306.75 o 
   1   4   4    13398.47    13604.32    938.32 o 
   2   4   4    60123.47    61890.97   3378.27 o 
   3   4   4     8990.22     8341.90    666.01 o 
   4   4   4    52077.13    45774.82   4053.67 o 
   5   4   4    15567.22    14118.63   1159.46 o 
   6   4   4       40.55       84.89    112.78 o 
   7   4   4    25010.70    21391.17   2590.66 o 
   8   4   4     7980.96     7266.19    702.46 o 
   9   4   4     3602.88     3400.92    423.50 o 
  10   4   4    13298.63    12109.07   1459.64 o 
  11   4   4     4666.05     4247.83    423.91 o 
  12   4   4     7157.20     7509.20   1069.20 o 
  13   4   4    29269.37    26595.88   2390.62 o 
  14   4   4     2500.95     2716.73    364.02 o 
  15   4   4    23348.93    21649.99   2228.10 o 
  16   4   4    20524.93    19336.07   2153.54 o 
  17   4   4      569.59     1130.36    369.88 o 
  18   4   4    19418.02    18909.23   1337.33 o 
  19   4   4     4705.15     4514.56    545.45 o 
  20   4   4     4162.04     4434.67    549.80 o 
  21   4   4     7405.09     7135.76    836.46 o 
  22   4   4     1708.25     1725.40    564.29 o 
 -22   5   4     1063.01     1588.92    810.13 o 
 -21   5   4     4346.09     4866.55   1007.90 o 
 -20   5   4      515.39     1309.54    587.68 o 
 -19   5   4     2879.82     3394.60    568.06 o 
 -18   5   4      982.96     1026.05    440.36 o 
 -17   5   4     1118.16     1128.71    406.35 o 
 -16   5   4     1497.99     2144.54    541.83 o 
 -15   5   4      820.77     1026.52    357.81 o 
 -14   5   4     4943.71     5565.92    970.41 o 
 -13   5   4      293.77      501.63    484.62 o 
 -12   5   4      550.67      728.73    297.68 o 
 -11   5   4     1306.59     1776.01    300.41 o 
 -10   5   4     4864.35     4911.39    418.23 o 
  -9   5   4        9.50       26.82    194.55 o 
  -8   5   4    17110.84    17702.36   1186.68 o 
  -7   5   4      449.11      551.04    236.41 o 
  -6   5   4    10700.48     9282.23   1055.71 o 
  -5   5   4     9860.93     8733.63   1034.39 o 
  -4   5   4       71.16       60.44    121.08 o 
  -3   5   4    21353.44    22125.64    548.22 o 
  -2   5   4    10511.45    10472.77    485.70 o 
  -1   5   4     5447.96     5749.05    539.85 o 
   0   5   4     2140.78     2779.29    298.80 o 
   1   5   4    23266.30    22931.90   1663.74 o 
   2   5   4     1821.11     2001.89    233.74 o 
   3   5   4     8729.07     8807.77    395.56 o 
   4   5   4     1003.60     1210.09    205.03 o 
   5   5   4      853.23      907.66    159.80 o 
   6   5   4     2640.56     2305.13    200.68 o 
   7   5   4      312.23      381.47    133.67 o 
   8   5   4     8270.46     7949.52    918.66 o 
   9   5   4     1515.53     1473.82    260.30 o 
  10   5   4        7.21      -22.55    171.20 o 
  11   5   4     3264.74     2773.42    448.54 o 
  12   5   4     2325.84     2079.96    279.48 o 
  13   5   4     1497.92     1471.58    315.62 o 
  14   5   4     8140.86     7546.78    978.56 o 
  15   5   4      128.66      371.61    253.48 o 
  16   5   4     6177.95     6160.79    594.34 o 
  17   5   4     1965.56     1726.33    415.45 o 
  18   5   4      243.02      327.25    298.45 o 
  19   5   4     3527.48     3786.16    511.69 o 
  20   5   4     2160.61     2369.15    472.29 o 
  21   5   4       29.01      272.67    369.20 o 
  22   5   4     1773.33     1632.55    719.74 o 
 -21   6   4     1896.58     2613.28    845.66 o 
 -20   6   4     2085.15     2208.53    559.47 o 
 -19   6   4      161.05     -205.83    338.53 o 
 -18   6   4     1839.67     1915.66    553.06 o 
 -17   6   4      927.57     1578.87    437.41 o 
 -16   6   4       17.78       30.98    301.57 o 
 -15   6   4     1275.60     1247.86    417.90 o 
 -14   6   4     2755.88     3539.67   1245.64 o 
 -13   6   4       14.67      244.80    352.82 o 
 -12   6   4     4683.35     5440.64    470.58 o 
 -11   6   4      171.25      403.02    233.04 o 
 -10   6   4     1176.26     1366.08    306.75 o 
  -9   6   4     2260.42     2837.44    341.31 o 
  -8   6   4     2875.50     3209.42    375.43 o 
  -7   6   4     1333.73     1226.15    288.45 o 
  -6   6   4     4061.08     5155.01    417.59 o 
  -5   6   4     1654.71     2032.80    305.85 o 
  -4   6   4     1185.70     1297.22    342.71 o 
  -3   6   4      106.44       53.55    165.47 o 
  -2   6   4     1339.96     1641.40    229.76 o 
  -1   6   4     6814.47     6739.98    356.38 o 
   0   6   4     6514.64     6216.66    745.38 o 
   1   6   4    10563.94    10190.84    803.30 o 
   2   6   4       83.52       19.13    184.66 o 
   3   6   4     2087.75     2045.05    246.41 o 
   4   6   4     5807.17     6098.31    413.66 o 
   5   6   4     3832.56     4085.29    343.56 o 
   6   6   4       10.00       17.23    195.50 o 
   7   6   4     2379.42     2700.72    293.64 o 
   8   6   4     4351.82     4724.41    423.84 o 
   9   6   4      124.50      255.89    218.55 o 
  10   6   4     4742.96     4906.33    460.32 o 
  11   6   4       73.91      249.39    231.77 o 
  12   6   4     5072.21     5126.50    479.85 o 
  13   6   4     1957.60     2626.92    504.58 o 
  14   6   4        3.74     -136.81    379.76 o 
  15   6   4      308.72      640.73    468.56 o 
  16   6   4     3220.75     4513.64    694.66 o 
  17   6   4      294.50       48.04    452.20 o 
  18   6   4      138.26      104.75    454.48 o 
  19   6   4      781.66      828.81    524.97 o 
  20   6   4      382.06      346.42    889.03 o 
  21   6   4      191.80      295.47    957.22 o 
 -20   7   4      175.15      -31.89    448.18 o 
 -19   7   4     6526.95     6508.27    790.08 o 
 -18   7   4     4321.45     4031.47    664.13 o 
 -17   7   4     1036.48     1512.54    514.88 o 
 -16   7   4    13659.86    13063.94   1200.83 o 
 -15   7   4     4835.00     5628.00   1207.62 o 
 -14   7   4     6664.20     8506.58    710.77 o 
 -13   7   4    18783.75    19044.99   1258.10 o 
 -12   7   4      230.26      149.80    320.26 o 
 -11   7   4    18196.44    19321.42   1017.26 o 
 -10   7   4     6825.44     6876.24    535.94 o 
  -9   7   4       58.44      163.46    261.91 o 
  -8   7   4    13356.91    13834.64    928.78 o 
  -7   7   4     6578.82     7037.91    643.39 o 
  -6   7   4     1848.30     2223.43    355.72 o 
  -5   7   4    10833.56    10570.30    561.14 o 
  -4   7   4     3490.01     3514.23    380.93 o 
  -3   7   4     2614.94     2837.21    345.15 o 
  -2   7   4     9681.58    10055.26    460.31 o 
  -1   7   4     2789.21     3567.42    329.44 o 
   0   7   4    30460.58    29269.01   1131.47 o 
   1   7   4    16999.85    17539.10   1196.48 o 
   2   7   4     1261.59     1456.64    261.28 o 
   3   7   4    12030.36    12529.64    542.69 o 
   4   7   4    14681.37    16026.23    792.29 o 
   5   7   4     5515.01     5817.40    409.70 o 
   6   7   4    29047.19    30488.86   1967.19 o 
   7   7   4     1070.13     1153.10    284.49 o 
   8   7   4    16110.82    17298.06   1468.67 o 
   9   7   4    11731.11    13192.22   1319.25 o 
  10   7   4      561.22      526.01    301.83 o 
  11   7   4    22207.61    23109.49   1722.23 o 
  12   7   4     7079.73     8055.99   1130.65 o 
  13   7   4     2656.87     3336.94    792.89 o 
  14   7   4     4804.61     6783.60   1026.19 o 
  15   7   4     2209.23     2552.67    781.40 o 
  16   7   4     2675.68     3367.76    900.53 o 
  17   7   4     6289.09     8302.50   1297.36 o 
  18   7   4      612.67      820.58    641.11 o 
 -19   8   4      160.12      636.14    687.09 o 
 -18   8   4     5309.22     5765.96    754.43 o 
 -17   8   4     2002.98     1785.83    506.88 o 
 -16   8   4      171.03      244.73    504.99 o 
 -15   8   4     7469.43     7793.87    833.20 o 
 -14   8   4     4597.47     5255.26    577.15 o 
 -13   8   4      600.39      756.70    387.16 o 
 -12   8   4    11725.96    12343.87   1042.78 o 
 -11   8   4     4560.55     4859.95    513.30 o 
 -10   8   4      697.08      963.00    303.78 o 
  -9   8   4     6223.16     6943.74    671.25 o 
  -8   8   4     2957.73     3053.54    424.24 o 
  -7   8   4     9367.22     9820.53    586.97 o 
  -6   8   4    12249.02    12300.54    634.08 o 
  -5   8   4     2794.91     3075.01    428.05 o 
  -4   8   4    18387.21    17815.44    949.85 o 
  -3   8   4     9088.71     8738.10    721.61 o 
  -2   8   4     3653.02     4611.67    681.21 o 
  -1   8   4    26904.12    25671.08    891.68 o 
   0   8   4     1998.96     1888.47    345.88 o 
   1   8   4    12655.19    11860.80    681.43 o 
   2   8   4     6855.75     6944.91    514.15 o 
   3   8   4     1932.95     1998.89    351.21 o 
   4   8   4    11439.74    10561.43    898.49 o 
   5   8   4     8193.01     8485.49    602.32 o 
   6   8   4     1198.71      975.75    349.32 o 
   7   8   4    14628.45    13928.32    787.12 o 
   8   8   4     5032.75     5473.51    601.88 o 
   9   8   4     1976.67     2159.15    454.95 o 
  10   8   4    11113.07    10885.53   1883.35 o 
  11   8   4     5780.01     5465.16    847.88 o 
  12   8   4     3864.13     3554.42    611.74 o 
  13   8   4     6144.69     6955.24   1041.08 o 
  14   8   4      523.58     1085.49    663.83 o 
  15   8   4     5571.73     7061.83   1108.22 o 
  16   8   4     4485.52     4641.88   1060.93 o 
  17   8   4      234.68      613.41    800.73 o 
 -15   9   4       39.33      253.41    653.65 o 
 -14   9   4      255.74      359.83    431.49 o 
 -13   9   4      848.29      418.78    454.35 o 
 -12   9   4      257.13      488.84    465.00 o 
 -11   9   4      552.36      213.08    432.91 o 
 -10   9   4      701.84      277.37    457.19 o 
  -9   9   4      379.22      326.01    439.01 o 
  -8   9   4     1647.47     1755.28    513.70 o 
  -7   9   4      291.88      181.79    473.86 o 
  -6   9   4     2514.28     2260.28    870.22 o 
  -5   9   4     1169.69      836.71    501.41 o 
  -4   9   4       10.62      305.40    394.94 o 
  -3   9   4      439.93      593.23    456.89 o 
  -2   9   4     1622.73     1614.64    530.92 o 
  -1   9   4     1012.57     1285.77    485.30 o 
   0   9   4     1401.99     1546.79    360.43 o 
   1   9   4     2609.46     2560.00    408.96 o 
   2   9   4     1014.21     1204.90    338.41 o 
   3   9   4      394.11       32.89    251.45 o 
   4   9   4      363.16      886.86    344.98 o 
   5   9   4      801.79      709.94    346.26 o 
   6   9   4      323.26      433.43    319.72 o 
   7   9   4     1749.89     1873.67    499.29 o 
   8   9   4       34.63       61.77    372.56 o 
   9   9   4      627.84      747.92    429.60 o 
  10   9   4      345.94      448.64    360.38 o 
  11   9   4     1385.13     1924.19    531.40 o 
  12   9   4     1022.25     1153.02    571.74 o 
  13   9   4       75.15      151.02    424.50 o 
  14   9   4      309.11      816.93    685.00 o 
  15   9   4       77.99      585.98    720.26 o 
 -13  10   4       38.33      -26.65    706.68 o 
 -12  10   4     2897.05     1888.05    945.20 o 
 -11  10   4     1189.56     1509.97    535.75 o 
 -10  10   4      133.03      218.13    437.33 o 
  -9  10   4     2494.75     2600.56    667.73 o 
  -8  10   4      266.88      298.12    470.90 o 
  -7  10   4      466.54      316.90    536.60 o 
  -6  10   4     1871.73     1852.55    597.66 o 
  -5  10   4      965.41     1387.67    604.10 o 
  -4  10   4     3028.73     3902.08    706.78 o 
  -3  10   4     3333.72     3443.56    675.66 o 
  -2  10   4     2032.62     1781.61    614.73 o 
  -1  10   4     4109.18     4029.41    715.38 o 
   0  10   4       22.28     -290.18    352.29 o 
   1  10   4     5572.25     5262.26    709.52 o 
   2  10   4     3255.02     2580.94    598.48 o 
   3  10   4      170.42      278.91    448.69 o 
   4  10   4     3089.71     3025.74    626.49 o 
   5  10   4      556.28      773.11    455.85 o 
   6  10   4       12.93      134.00    471.16 o 
   7  10   4     1481.01     1656.58    712.43 o 
   8  10   4     4084.56     3757.02    964.79 o 
   9  10   4      594.21      633.53    643.98 o 
  10  10   4     4313.57     2976.93    861.08 o 
  11  10   4     1653.20     1673.56    661.74 o 
  12  10   4      376.83      267.78    704.59 o 
  -5  11   4     3331.53     3197.95    971.59 o 
  -4  11   4      744.61      721.58    558.88 o 
  -3  11   4     5219.34     4657.08    834.04 o 
  -2  11   4     5594.94     4767.94    795.34 o 
  -1  11   4       32.44      314.71    512.21 o 
   0  11   4     5585.05     4778.50    795.24 o 
   1  11   4     3718.40     3666.03    708.62 o 
   2  11   4      144.11       82.83    451.40 o 
   3  11   4     5593.43     4476.58    716.05 o 
   4  11   4     1356.21     1158.64    814.58 o 
   5  11   4     2539.93     1883.35    903.40 o 
 -25   1   5     1406.01     2312.06    875.97 o 
 -24   1   5     1973.07     3133.19    643.19 o 
 -23   1   5      211.84      309.89    492.79 o 
 -22   1   5     4563.84     5924.83    752.93 o 
 -21   1   5      949.89      977.17    495.89 o 
 -20   1   5     3449.40     3538.77    598.14 o 
 -19   1   5    13622.58    14042.28   1370.18 o 
 -18   1   5     4910.47     5714.85    494.41 o 
 -17   1   5     9034.29     9327.56    553.30 o 
 -16   1   5    17647.01    17634.13   1164.62 o 
 -15   1   5      442.50      689.36    243.48 o 
 -14   1   5     2957.39     3338.00    365.36 o 
 -13   1   5     8205.80     8142.49    456.20 o 
 -12   1   5     2041.87     2569.73    289.35 o 
 -11   1   5    13270.05    12021.13    593.43 o 
 -10   1   5     9195.92     8315.03    699.76 o 
  -9   1   5     9672.27    10043.79    506.86 o 
  -8   1   5    30921.61    28193.39   1459.08 o 
  -7   1   5    27693.50    27361.62   1166.48 o 
  -6   1   5    52370.85    53083.76   1374.17 o 
  -5   1   5    54631.01    54863.97   3055.31 o 
  -4   1   5      131.56      126.73    111.44 o 
  -3   1   5    34993.27    34807.79    510.94 o 
  -1   1   5     5802.20     7150.14    331.11 o 
   0   1   5     9681.64     9961.93    381.61 o 
   1   1   5     4344.74     4448.02    187.94 o 
   2   1   5    24336.63    24855.12    839.04 o 
   3   1   5    28251.67    30378.71   1020.24 o 
   4   1   5     2945.63     3436.65    238.23 o 
   5   1   5    27214.44    26307.41   1031.24 o 
   6   1   5    23594.24    23399.80   1227.48 o 
   7   1   5     1788.36     1901.97    197.18 o 
   8   1   5    15247.71    14295.05    527.69 o 
   9   1   5    15345.06    14238.56    709.23 o 
  10   1   5      281.91      402.81    173.90 o 
  11   1   5     7063.04     6281.38    346.02 o 
  12   1   5    10215.69     8896.20    416.15 o 
  13   1   5     9145.86     8510.81    582.54 o 
  14   1   5    21426.84    20095.68   1151.83 o 
  15   1   5     1645.82     1743.73    328.67 o 
  16   1   5    16785.64    16317.46    943.88 o 
  17   1   5     8426.61     8151.36    563.56 o 
  18   1   5       46.16      259.72    347.55 o 
  19   1   5    10216.98    10980.79    854.84 o 
  20   1   5     1164.22     1415.46    459.84 o 
  21   1   5     3770.83     3600.42    621.61 o 
  22   1   5     3937.78     4137.45    692.29 o 
  23   1   5     1046.92      365.75    527.46 o 
 -25   2   5      830.90     1265.49    810.66 o 
 -24   2   5      756.52      589.00    466.17 o 
 -23   2   5     4170.26     4984.56    748.48 o 
 -22   2   5     1001.48      746.35    474.76 o 
 -21   2   5     8022.66     9208.45    914.89 o 
 -20   2   5    12125.34    11224.07    686.24 o 
 -19   2   5      645.48     1145.63    328.80 o 
 -18   2   5    35094.73    34889.98   1746.29 o 
 -17   2   5    21101.94    22081.88    794.67 o 
 -16   2   5     3387.87     3919.70    493.13 o 
 -15   2   5    40951.46    38746.60   2195.39 o 
 -14   2   5    13074.79    12104.26    830.11 o 
 -13   2   5    11003.57    10223.84   1218.57 o 
 -12   2   5    22437.23    20056.91   1339.48 o 
 -11   2   5     6122.38     5563.57    550.19 o 
 -10   2   5    33250.66    30876.26   3258.23 o 
  -9   2   5    29128.46    27414.77   2507.34 o 
  -8   2   5        9.03      102.84    137.29 o 
  -7   2   5    41214.44    35539.09   4308.84 o 
  -6   2   5    31688.90    27697.30   2854.98 o 
  -5   2   5     1051.35      877.02    156.43 o 
  -4   2   5    37153.89    35570.21   1759.13 o 
  -3   2   5    11336.07    11599.42    731.30 o 
  -2   2   5     8443.31     7938.59    377.87 o 
  -1   2   5    17180.10    19635.93    505.25 o 
   0   2   5    16965.51    18892.52    351.80 o 
   1   2   5    37810.50    39660.18    653.86 o 
   2   2   5    45905.94    44636.64   2376.14 o 
   3   2   5     3106.96     3216.26    254.98 o 
   4   2   5    92072.55    89818.22   4419.33 o 
   5   2   5    50901.85    47395.91   3160.31 o 
   6   2   5    28454.86    27188.86   1716.00 o 
   7   2   5   110196.42   104005.23   4832.14 o 
   8   2   5    14960.10    14975.10    642.93 o 
   9   2   5    32342.08    31360.01   1674.98 o 
  10   2   5    20016.53    17310.25    592.62 o 
  11   2   5      909.72      883.69    219.53 o 
  12   2   5     9868.39     8997.33    804.16 o 
  13   2   5    17756.59    17202.59   1108.18 o 
  14   2   5     1007.88     1260.77    297.68 o 
  15   2   5    16451.54    15943.72   1382.91 o 
  16   2   5     9291.42     9222.58    584.76 o 
  17   2   5     2176.54     2072.63    394.91 o 
  18   2   5    11561.28    11318.94    672.63 o 
  19   2   5     1857.09     2117.65    431.45 o 
  20   2   5     3547.38     3135.79    600.80 o 
  21   2   5     4889.30     5032.11    691.04 o 
  22   2   5       10.13      334.97    431.33 o 
 -23   3   5       48.86      291.91    397.36 o 
 -22   3   5     3395.48     3592.43    664.48 o 
 -21   3   5     1869.28     1589.14    491.92 o 
 -20   3   5      552.16      847.28    321.07 o 
 -19   3   5     5340.41     5686.30    730.13 o 
 -18   3   5     2436.43     3144.25    410.78 o 
 -17   3   5     7717.08     7331.18    526.34 o 
 -16   3   5    15099.31    14117.07    645.68 o 
 -15   3   5        5.51       48.39    203.55 o 
 -14   3   5     5031.17     5495.91    479.01 o 
 -13   3   5     1128.21     1318.57    255.74 o 
 -12   3   5     5320.15     5555.96    527.48 o 
 -11   3   5     3731.69     3615.69    428.14 o 
 -10   3   5    10894.49     8775.97   1109.47 o 
  -9   3   5      181.08      323.49    149.35 o 
  -8   3   5    10070.61     8673.43   1139.31 o 
  -7   3   5    13603.64    12342.78   1550.73 o 
  -6   3   5     4811.34     4149.71    603.73 o 
  -5   3   5    13951.20    11995.22   1175.35 o 
  -4   3   5     4871.25     5120.22    292.58 o 
  -3   3   5    21792.28    22196.72    518.37 o 
  -2   3   5      212.99      328.12    152.47 o 
  -1   3   5     1100.90     1373.79    196.92 o 
   0   3   5    13543.98    14692.55    440.84 o 
   1   3   5    16306.62    18333.07   1036.32 o 
   2   3   5    30455.07    33688.01    855.86 o 
   3   3   5    18356.82    17926.67    624.96 o 
   4   3   5      510.03      511.44    107.11 o 
   5   3   5    27928.04    28129.05   1366.18 o 
   6   3   5    26077.50    24282.09   1363.30 o 
   7   3   5        1.11       -3.44    116.09 o 
   8   3   5    25289.50    22476.98   1747.35 o 
   9   3   5     1290.16     1484.89    202.92 o 
  10   3   5       80.11       70.44    159.85 o 
  11   3   5     3686.39     3859.98    365.29 o 
  12   3   5    16596.02    15419.12   1284.64 o 
  13   3   5      331.66      338.54    250.81 o 
  14   3   5    11604.86    10896.77    775.49 o 
  15   3   5     1590.57     1577.94    337.57 o 
  16   3   5     3086.17     3614.62    453.45 o 
  17   3   5     1829.46     1704.96    364.54 o 
  18   3   5      323.39      546.58    333.18 o 
  19   3   5     4193.49     4270.95    523.86 o 
  20   3   5      647.18      832.30    393.56 o 
  21   3   5     2327.48     2097.34    557.61 o 
  22   3   5     1531.86     2006.19    570.49 o 
 -22   4   5      201.02      888.51    647.90 o 
 -21   4   5      614.82     1311.21    629.09 o 
 -20   4   5     1109.53     1497.42    470.28 o 
 -19   4   5       11.78      -56.32    376.00 o 
 -18   4   5      665.55      479.20    343.55 o 
 -17   4   5      308.45      753.87    357.73 o 
 -16   4   5     2096.85     2303.09    453.77 o 
 -15   4   5     1119.91     1592.65    696.23 o 
 -14   4   5     1650.86     2023.00    385.34 o 
 -13   4   5     1832.45     2084.26    372.39 o 
 -12   4   5       35.15     -205.22    205.22 o 
 -11   4   5     2427.96     2534.78    365.49 o 
 -10   4   5     2158.27     1918.92    272.36 o 
  -9   4   5      420.94      514.02    154.16 o 
  -8   4   5     2635.39     2730.07    382.20 o 
  -7   4   5     9534.73     9765.26    465.74 o 
  -6   4   5      915.97      960.33    220.61 o 
  -5   4   5      169.65      336.39    170.61 o 
  -4   4   5     1086.12     1097.77    195.21 o 
  -3   4   5    14910.98    15701.75    491.56 o 
  -2   4   5      215.94      269.81    166.45 o 
  -1   4   5    10067.92    10336.15    544.11 o 
   0   4   5      116.79      200.84    162.62 o 
   1   4   5      702.55      954.26    200.10 o 
   2   4   5      834.27     1098.02    176.43 o 
   3   4   5      128.28      208.15    104.50 o 
   4   4   5     4810.91     4527.60    323.15 o 
   5   4   5     3106.56     2900.12    231.62 o 
   6   4   5     1300.38     1478.10    213.13 o 
   7   4   5      330.96      415.95    138.61 o 
   8   4   5     1634.88     2306.72    246.08 o 
   9   4   5       58.60       91.47    142.44 o 
  10   4   5     1968.45     2033.79    250.24 o 
  11   4   5     3857.55     3692.28    739.84 o 
  12   4   5     1793.71     1771.00    319.40 o 
  13   4   5      143.48      272.49    232.17 o 
  14   4   5     1908.89     2042.78    325.22 o 
  15   4   5     1104.79     1391.34    340.63 o 
  16   4   5     1412.31     1424.11    355.90 o 
  17   4   5      202.51      476.76    321.76 o 
  18   4   5      994.57     1000.94    339.86 o 
  19   4   5      794.96      738.73    379.47 o 
  20   4   5      402.00      673.76    368.87 o 
  21   4   5     1383.92     1933.27    487.22 o 
  22   4   5      132.83     -252.63    576.05 o 
 -22   5   5     6640.50     9877.57   1328.45 o 
 -21   5   5     2330.73     2621.64    863.95 o 
 -20   5   5     1795.81     1836.38    521.46 o 
 -19   5   5     9864.78    10140.96    841.37 o 
 -18   5   5     1118.51     1375.92    480.09 o 
 -17   5   5     3350.65     4376.79    611.06 o 
 -16   5   5    10975.91    10697.01    767.70 o 
 -15   5   5     4694.53     5464.77   1027.75 o 
 -14   5   5     4229.14     4950.18    572.55 o 
 -13   5   5     4260.38     4641.27    555.78 o 
 -12   5   5       85.60     -135.59    284.28 o 
 -11   5   5     6277.59     6604.75    451.26 o 
 -10   5   5     3265.99     3527.84    387.79 o 
  -9   5   5     3229.25     3444.17    386.74 o 
  -8   5   5    40329.68    41873.43   1999.50 o 
  -7   5   5     8884.55     8294.50    455.35 o 
  -6   5   5    24868.35    25744.32    775.18 o 
  -5   5   5    19652.88    19530.04   1110.89 o 
  -4   5   5     3682.13     4206.14    370.82 o 
  -3   5   5    30057.81    30354.68   1169.67 o 
  -2   5   5    24635.75    23172.20   1179.28 o 
  -1   5   5     7511.35     7577.08    422.72 o 
   0   5   5    24420.44    24533.71   1451.26 o 
   1   5   5     6963.78     6511.34    429.18 o 
   2   5   5    22931.21    22822.63   1316.28 o 
   3   5   5    16165.66    15583.03   1070.42 o 
   4   5   5     3083.55     3376.70    277.75 o 
   5   5   5    29564.59    29600.01   1972.92 o 
   6   5   5    13419.58    12767.93    574.90 o 
   7   5   5      892.44     1020.50    210.22 o 
   8   5   5    10406.05     9087.99   1266.50 o 
   9   5   5     7864.14     7086.83   1041.27 o 
  10   5   5      212.65      242.41    170.78 o 
  11   5   5    15700.04    12112.31   2199.51 o 
  12   5   5     6244.83     5337.96   1224.31 o 
  13   5   5     9854.86     8873.61   1391.94 o 
  14   5   5    12557.69    11133.47   2228.83 o 
  15   5   5     2687.30     2267.10    443.85 o 
  16   5   5    12601.28    12720.16   1878.98 o 
  17   5   5    11989.94    11761.21   1490.84 o 
  18   5   5      672.66      425.52    364.92 o 
  19   5   5     8411.37     8326.19    683.82 o 
  20   5   5     4188.18     4871.95    612.53 o 
  21   5   5     1113.89     1242.32    557.71 o 
 -21   6   5     2240.18     2183.26    831.82 o 
 -20   6   5     9022.18     8456.86    886.67 o 
 -19   6   5      126.74      163.17    401.69 o 
 -18   6   5    11765.23    12125.34    903.17 o 
 -17   6   5     4835.40     5224.39    699.73 o 
 -16   6   5     1595.92     2225.58    465.74 o 
 -15   6   5    19662.17    19086.43   1200.31 o 
 -14   6   5     6050.23     6163.35   1063.81 o 
 -13   6   5    10000.50    10395.12    844.23 o 
 -12   6   5    20730.25    21098.92   2133.99 o 
 -11   6   5     2222.51     2699.76    373.91 o 
 -10   6   5    14258.12    14597.66    947.09 o 
  -9   6   5    15844.92    16076.57    895.68 o 
  -8   6   5      365.08      495.39    244.95 o 
  -7   6   5    23209.11    22464.83   1071.26 o 
  -6   6   5     6879.22     7066.21    509.47 o 
  -5   6   5     3548.02     3842.82    409.83 o 
  -4   6   5    15598.27    15010.95    581.68 o 
  -3   6   5     8937.30     8882.71    426.30 o 
  -2   6   5    10182.50    10190.36    529.23 o 
  -1   6   5    25412.45    24466.03    906.41 o 
   0   6   5     3717.84     3797.41    369.98 o 
   1   6   5    10142.88     9533.18    560.95 o 
   2   6   5    10810.43    10850.62    450.97 o 
   3   6   5     3472.57     4119.37    339.77 o 
   4   6   5    35284.11    35292.42   2259.85 o 
   5   6   5    11668.17    12271.73    711.83 o 
   6   6   5    15216.78    15773.64   1182.60 o 
   7   6   5    19973.60    20213.79   1095.83 o 
   8   6   5    10313.12     9498.87   1035.70 o 
   9   6   5    16198.20    16038.67   1495.02 o 
  10   6   5    21379.64    20704.83   2029.81 o 
  11   6   5       69.28      193.52    259.05 o 
  12   6   5    11885.22    14153.18    991.31 o 
  13   6   5     6997.73     8278.44    756.52 o 
  14   6   5       18.26      155.33    396.49 o 
  15   6   5     9203.07    10429.88    918.68 o 
  16   6   5     4895.88     6291.55    826.35 o 
  17   6   5     2914.52     2902.50    618.92 o 
  18   6   5     5852.44     6973.17    889.95 o 
  19   6   5      800.58      912.92    641.50 o 
  20   6   5     3489.40     5409.43   1164.91 o 
 -20   7   5       54.07      153.90    414.89 o 
 -19   7   5     1088.95     1437.28    508.35 o 
 -18   7   5      875.23     1080.46    445.31 o 
 -17   7   5     2218.76     3086.24    958.92 o 
 -16   7   5     1652.33     1723.37    482.17 o 
 -15   7   5      100.50      256.10    636.53 o 
 -14   7   5     3680.74     4195.10    620.36 o 
 -13   7   5     3112.01     3681.08    642.72 o 
 -12   7   5        8.13     -148.14    250.61 o 
 -11   7   5      944.62     1362.26    362.82 o 
 -10   7   5     5318.93     5386.25    498.45 o 
  -9   7   5      714.86      777.38    325.86 o 
  -8   7   5     3297.59     3921.12    533.62 o 
  -7   7   5     1325.07     1417.64    322.66 o 
  -6   7   5     3024.95     3653.61    443.45 o 
  -5   7   5      278.05      607.87    241.71 o 
  -4   7   5     1270.35     1400.68    313.75 o 
  -3   7   5     3231.73     3635.09    338.88 o 
  -2   7   5      111.76      348.64    208.52 o 
  -1   7   5     1226.90     1125.58    250.42 o 
   0   7   5     2288.57     3016.91    388.68 o 
   1   7   5     2694.14     2717.79    331.41 o 
   2   7   5      520.05      362.89    234.36 o 
   3   7   5     9933.29    10069.46    759.67 o 
   4   7   5      438.96      504.44    241.85 o 
   5   7   5     2330.28     2254.97    322.78 o 
   6   7   5     2516.37     2827.20    405.47 o 
   7   7   5     2107.42     2137.52    456.17 o 
   8   7   5     3558.24     4307.98    794.78 o 
   9   7   5     1777.47     1972.76    392.77 o 
  10   7   5       50.60      281.78    266.84 o 
  11   7   5     2785.35     3550.35    463.74 o 
  12   7   5     2592.53     2931.64    584.73 o 
  13   7   5       50.96      237.17    460.98 o 
  14   7   5     1487.24     2335.14    572.85 o 
  15   7   5      873.49     1422.97    575.27 o 
  16   7   5      574.18      -86.21    690.74 o 
  17   7   5      454.33      342.24    701.19 o 
  18   7   5      627.23     1157.33    713.21 o 
 -18   8   5     1306.86     1538.83    681.21 o 
 -17   8   5      746.25     1271.02    597.48 o 
 -16   8   5      317.86      491.53    446.03 o 
 -15   8   5     1779.52     3093.56    557.73 o 
 -14   8   5     1605.20     2101.11    445.03 o 
 -13   8   5     1180.79     1207.44    381.98 o 
 -12   8   5     3349.44     3430.29    470.90 o 
 -11   8   5     1423.41     1915.05    476.03 o 
 -10   8   5     8654.44     8471.25    864.67 o 
  -9   8   5      457.33      373.15    304.27 o 
  -8   8   5     1792.81     1533.68    380.06 o 
  -7   8   5     7978.15     8042.67    591.84 o 
  -6   8   5      754.14      972.67    333.16 o 
  -5   8   5       12.62      222.52    253.34 o 
  -4   8   5     3648.00     3843.62    459.93 o 
  -3   8   5     5463.35     5922.83    501.21 o 
  -2   8   5      289.06      691.43    260.63 o 
  -1   8   5     4695.84     4929.74    415.19 o 
   0   8   5     1931.50     1967.16    285.85 o 
   1   8   5     1073.33     1246.26    321.54 o 
   2   8   5     2247.72     2607.06    395.31 o 
   3   8   5      254.18      419.55    290.28 o 
   4   8   5     2281.77     2498.75    395.04 o 
   5   8   5     1717.59     1697.20    360.02 o 
   6   8   5      172.73      297.76    269.32 o 
   7   8   5     1095.39     1520.60    412.99 o 
   8   8   5     1899.21     2355.14    625.95 o 
   9   8   5     1334.31     1435.76    499.12 o 
  10   8   5     2630.57     2856.93    784.40 o 
  11   8   5      963.16     1055.49    455.51 o 
  12   8   5     3043.10     3112.78    825.55 o 
  13   8   5      119.75      587.03    635.36 o 
  14   8   5     1930.04     2608.83    808.57 o 
  15   8   5     1132.28     1313.56    770.42 o 
  16   8   5      822.45     1011.56    864.21 o 
 -14   9   5     3564.45     3382.17    814.84 o 
 -13   9   5     5090.73     4677.75    810.53 o 
 -12   9   5       47.29     -266.15    391.29 o 
 -11   9   5     7821.45     7699.99   1443.66 o 
 -10   9   5     4236.78     4648.93   1110.96 o 
  -9   9   5     3178.16     3537.92    642.38 o 
  -8   9   5    10759.06    12694.36   1362.68 o 
  -7   9   5     1958.31     2050.77    551.59 o 
  -6   9   5    10395.21     9828.00    843.29 o 
  -5   9   5    15647.78    15606.32   2438.63 o 
  -4   9   5      466.15      608.70    522.97 o 
  -3   9   5    18874.51    18756.47   2228.98 o 
  -2   9   5    13342.54    13226.48    730.25 o 
  -1   9   5     1446.90     1983.67    414.46 o 
   0   9   5    18085.60    17551.69   1247.41 o 
   1   9   5     4897.51     4583.50    509.04 o 
   2   9   5     2610.37     2562.36    457.38 o 
   3   9   5     5913.45     6071.78    574.20 o 
   4   9   5      341.91      440.34    321.60 o 
   5   9   5     1614.32     2106.50    436.14 o 
   6   9   5     4563.10     4138.13    602.22 o 
   7   9   5        4.14       40.84    351.06 o 
   8   9   5     4287.15     3989.39    654.07 o 
   9   9   5     6724.12     6778.42    735.09 o 
  10   9   5      571.34      536.14    399.19 o 
  11   9   5    10932.57    10250.27    867.61 o 
  12   9   5     2255.14     1720.69    653.25 o 
  13   9   5     6129.82     6509.81   1104.82 o 
  14   9   5     8458.23     8601.89   1272.81 o 
 -13  10   5     4774.48     4547.83   1055.19 o 
 -12  10   5     5197.35     4926.64   1196.00 o 
 -11  10   5      412.66      111.29    733.85 o 
 -10  10   5     2863.99     2476.30    645.32 o 
  -9  10   5     5899.77     5749.94   1012.99 o 
  -8  10   5       69.97     -115.66    481.50 o 
  -7  10   5     3264.59     3749.71    740.49 o 
  -6  10   5     2348.58     2282.55    670.81 o 
  -5  10   5      555.39      606.77    524.04 o 
  -4  10   5     5851.77     5513.20   1047.35 o 
  -3  10   5     3655.60     3702.34    702.76 o 
  -2  10   5     3900.62     3468.33    688.26 o 
  -1  10   5    14589.87    14341.62    997.06 o 
   0  10   5     2442.02     2517.15    597.83 o 
   1  10   5     5216.00     5559.96    741.37 o 
   2  10   5     5713.18     5007.98    695.30 o 
   3  10   5      358.14      393.85    431.92 o 
   4  10   5     3869.30     3808.26    642.74 o 
   5  10   5     1986.18     1841.45    531.60 o 
   6  10   5     3099.29     1918.88    817.19 o 
   7  10   5     6556.30     4850.35   1013.39 o 
   8  10   5      513.61      208.48    562.99 o 
   9  10   5     6495.67     4647.10    990.92 o 
  10  10   5     6622.57     5021.21    955.13 o 
  11  10   5       76.44      290.77    517.27 o 
  -3  11   5      152.38     -232.25    706.42 o 
  -2  11   5      326.76       38.66    842.79 o 
  -1  11   5       37.93      342.76    701.45 o 
   0  11   5      123.63      119.65    702.50 o 
   1  11   5      249.66       11.23    725.23 o 
   2  11   5      165.65      212.13    797.59 o 
   3  11   5      763.28      903.92    844.62 o 
   4  11   5      421.03      273.01    740.12 o 
 -24   0   6     3766.39     4549.92   1026.19 o 
 -23   0   6     5657.72     5882.03   1121.54 o 
 -22   0   6       53.41      -21.42    698.32 o 
 -21   0   6     6890.94     7023.42   1129.64 o 
 -20   0   6     8455.65     8840.97    767.90 o 
 -19   0   6      470.37      610.42    418.39 o 
 -18   0   6    30946.23    28886.32   1661.54 o 
 -17   0   6    10500.48    10221.90   1046.56 o 
 -16   0   6     4853.08     6774.98    913.33 o 
 -15   0   6    14694.65    14428.01   1097.77 o 
 -14   0   6     5421.82     6631.81    825.55 o 
 -13   0   6     8626.29     8269.84    845.66 o 
 -12   0   6    18153.34    16498.67   1051.27 o 
 -11   0   6       18.69      134.28    300.44 o 
 -10   0   6    27997.05    27661.07   1199.13 o 
  -9   0   6    30174.51    30955.42   1199.13 o 
  -8   0   6     4420.88     4353.46    553.85 o 
  -7   0   6   163958.47   169067.44   2515.83 o 
  -6   0   6    61676.62    61100.97   1481.28 o 
  -5   0   6    41863.44    39440.79   1157.33 o 
  -4   0   6   110949.81   115569.41   1321.70 o 
  -2   0   6    37570.71    42084.64   1112.92 o 
  -1   0   6    51521.32    58606.04   1293.18 o 
   0   0   6     2441.46     3363.06    410.95 o 
   1   0   6    46600.02    51484.38   1243.55 o 
   2   0   6     3465.76     3144.53    424.27 o 
   3   0   6    11402.17    11194.47    708.12 o 
   4   0   6    26022.12    25859.74   1432.56 o 
   5   0   6    30375.80    31789.13    785.17 o 
   6   0   6    21013.56    20334.37    672.44 o 
   7   0   6    41376.95    39401.61   1875.77 o 
   8   0   6      611.99      862.86    254.22 o 
   9   0   6    16140.66    15672.28    692.12 o 
  10   0   6     5914.67     6320.26    490.44 o 
  11   0   6      243.88      402.20    252.93 o 
  12   0   6    32229.62    29738.83   1003.91 o 
  13   0   6    13000.34    12909.27    943.63 o 
  14   0   6    19650.11    19597.64    909.82 o 
  15   0   6    34171.85    32814.27   1174.89 o 
  16   0   6     7490.96     7536.02    650.11 o 
  17   0   6    15982.16    15790.69   1309.64 o 
  18   0   6    32580.40    29442.79   1766.04 o 
  19   0   6      221.26      222.06    556.98 o 
  20   0   6    14973.21    14106.93   1363.20 o 
  21   0   6     8798.34     8833.88   1311.21 o 
  22   0   6       63.34      -64.01    506.04 o 
 -24   1   6     2974.94     4001.20    752.45 o 
 -23   1   6      199.27      236.50    459.54 o 
 -22   1   6     1340.96     1706.44    533.34 o 
 -21   1   6      806.68     1231.30    523.80 o 
 -20   1   6      368.37      805.80    327.43 o 
 -19   1   6     7697.10     8568.12    771.27 o 
 -18   1   6     1585.19     2156.51    382.57 o 
 -17   1   6    11562.52    11416.57    689.97 o 
 -16   1   6     6587.58     7435.23    513.44 o 
 -15   1   6     1297.20     1408.22    300.53 o 
 -14   1   6     7024.94     6994.68    457.77 o 
 -13   1   6     1522.97     2071.31    305.20 o 
 -12   1   6     7515.13     6259.13    503.87 o 
 -11   1   6     6233.90     5631.94    475.97 o 
 -10   1   6       69.87      132.25    194.49 o 
  -9   1   6    18395.05    17028.60    984.65 o 
  -8   1   6    14729.89    13977.28    598.52 o 
  -7   1   6     4453.75     4584.30    517.80 o 
  -6   1   6    35699.85    34820.16   1123.37 o 
  -5   1   6    29658.02    28905.02    795.48 o 
  -4   1   6    10030.42    10388.22    367.15 o 
  -3   1   6    15760.69    15923.52    460.91 o 
  -2   1   6     7273.39     8204.04    385.49 o 
  -1   1   6       91.67      106.97    162.24 o 
   0   1   6     3688.88     4138.64    301.46 o 
   1   1   6    19399.68    20531.56    700.01 o 
   2   1   6    14020.39    14957.04    497.18 o 
   3   1   6    14025.12    14982.58    741.79 o 
   4   1   6     1553.56     1726.51    149.73 o 
   5   1   6    26320.58    27328.28    650.43 o 
   6   1   6    35702.48    35673.46    902.77 o 
   7   1   6    17641.58    17928.01    807.67 o 
   8   1   6    24461.75    23594.94    943.58 o 
   9   1   6      152.71      195.08    162.52 o 
  10   1   6     3991.34     4009.63    321.94 o 
  11   1   6     2522.33     2792.68    286.11 o 
  12   1   6      345.62      478.73    176.87 o 
  13   1   6    12129.24    11659.79    492.28 o 
  14   1   6     4933.27     4752.58    461.91 o 
  15   1   6      230.74      344.02    263.62 o 
  16   1   6     8611.82     8424.69    560.97 o 
  17   1   6    10192.10     9797.06    628.06 o 
  18   1   6     1042.35     1165.23    347.24 o 
  19   1   6     9289.63     8717.51    766.65 o 
  20   1   6     2661.39     2229.99    536.27 o 
  21   1   6      400.07      777.36    458.53 o 
  22   1   6     1677.24     2223.76    593.07 o 
 -25   2   6      101.51       72.10    677.94 o 
 -24   2   6        3.01     -465.28    628.30 o 
 -23   2   6      178.47      391.55    517.80 o 
 -22   2   6      251.71      174.40    413.66 o 
 -21   2   6     1064.47      991.40    372.51 o 
 -20   2   6       32.13       17.79    258.78 o 
 -19   2   6     1059.91     1556.73    365.54 o 
 -18   2   6      316.46      299.64    273.23 o 
 -17   2   6        3.59     -231.84    231.84 o 
 -16   2   6     1249.02     1449.51    308.89 o 
 -15   2   6     4322.95     4971.96    450.42 o 
 -14   2   6      675.68      671.35    262.22 o 
 -13   2   6      146.97       -0.49    203.08 o 
 -12   2   6      113.12      107.45    187.68 o 
 -11   2   6     1228.87     1307.56    240.55 o 
 -10   2   6      679.57      662.21    206.52 o 
  -9   2   6     1311.94     1643.12    234.92 o 
  -8   2   6     1914.08     1777.41    250.28 o 
  -7   2   6     2149.85     2048.50    228.10 o 
  -6   2   6      610.66      681.71    168.12 o 
  -5   2   6     1563.67     1915.17    196.97 o 
  -4   2   6      145.15      144.05    109.30 o 
  -3   2   6      291.34      189.08    137.66 o 
  -2   2   6       20.35       97.69    128.77 o 
   0   2   6     1572.53     1927.06    128.94 o 
   1   2   6     1905.08     2192.11    161.93 o 
   2   2   6      483.71      681.60     90.28 o 
   3   2   6      141.59      258.02     83.05 o 
   4   2   6      392.28      439.55    103.75 o 
   5   2   6     1019.17     1001.86    135.54 o 
   6   2   6     4733.67     4990.50    239.42 o 
   7   2   6     1141.40     1320.85    192.91 o 
   8   2   6     1923.54     1770.29    210.28 o 
   9   2   6      272.16      373.10    161.80 o 
  10   2   6      121.45      233.11    195.56 o 
  11   2   6      197.68      424.23    224.01 o 
  12   2   6       12.00       -1.23    198.52 o 
  13   2   6      751.10      896.73    275.70 o 
  14   2   6        3.35      118.63    261.32 o 
  15   2   6      188.14      322.02    260.22 o 
  16   2   6       70.71      346.89    261.10 o 
  17   2   6      218.14      541.85    345.59 o 
  18   2   6        7.92      -95.51    296.05 o 
  19   2   6      346.39      552.44    351.32 o 
  20   2   6      154.18      178.99    348.49 o 
  21   2   6      860.90      697.59    523.11 o 
  22   2   6       96.82      292.72    457.51 o 
 -23   3   6       30.86     -101.89    681.86 o 
 -22   3   6     4884.63     6991.03   1242.50 o 
 -21   3   6     3060.03     4173.60    642.58 o 
 -20   3   6     3671.50     4773.07    594.76 o 
 -19   3   6     9447.73     9849.73    638.52 o 
 -18   3   6     1439.19     1737.72    370.26 o 
 -17   3   6    13937.66    13000.10    682.11 o 
 -16   3   6    23655.62    21809.35    933.88 o 
 -15   3   6      654.54      926.67    280.41 o 
 -14   3   6    17980.66    15682.80   1697.31 o 
 -13   3   6     4706.61     4588.33    442.24 o 
 -12   3   6     5259.54     5342.45    395.66 o 
 -11   3   6    10335.50     9583.66    948.97 o 
 -10   3   6     1264.02     1295.68    261.61 o 
  -9   3   6    20247.45    16426.04   2044.97 o 
  -8   3   6     8794.51     7388.98   1230.54 o 
  -7   3   6      691.92      965.17    338.88 o 
  -6   3   6    33307.94    27584.05   4294.25 o 
  -5   3   6    39900.11    35454.22   3093.95 o 
  -4   3   6       26.83       10.58    133.18 o 
  -3   3   6    21452.45    22413.85   1813.33 o 
  -2   3   6    41136.38    45455.00   1838.02 o 
  -1   3   6     5356.73     5781.28    466.67 o 
   0   3   6     8469.92     8304.29    370.77 o 
   1   3   6     9412.53     9974.90    296.24 o 
   2   3   6    22584.71    24435.99    563.02 o 
   3   3   6    41547.36    43548.49    911.94 o 
   4   3   6     1693.05     1887.59    184.25 o 
   5   3   6    74629.07    77936.64   2808.12 o 
   6   3   6    41108.86    40308.56   1412.54 o 
   7   3   6     1132.92     1368.08    200.20 o 
   8   3   6    22379.79    20980.19   1182.89 o 
   9   3   6    14958.98    14050.46    781.54 o 
  10   3   6     9408.55     9077.68    730.29 o 
  11   3   6     7330.79     7174.76    620.62 o 
  12   3   6      596.99      679.01    233.34 o 
  13   3   6     9448.62     8745.18    533.65 o 
  14   3   6    12670.79    11737.53    637.40 o 
  15   3   6      266.54      630.60    277.63 o 
  16   3   6    15182.19    13376.80   1322.60 o 
  17   3   6     8938.55     8351.65    963.57 o 
  18   3   6      755.05     1028.92    444.80 o 
  19   3   6     8012.12     7915.17    692.34 o 
  20   3   6     4361.14     5056.03    609.82 o 
  21   3   6     1381.15     1626.51    424.87 o 
  22   3   6     5127.76     4083.33    996.14 o 
 -22   4   6      183.01      672.19    527.46 o 
 -21   4   6     6108.02     7123.36    811.90 o 
 -20   4   6     4784.27     5457.01    739.68 o 
 -19   4   6      990.44     1091.81    490.23 o 
 -18   4   6    12796.20    12736.47    867.04 o 
 -17   4   6     6097.74     6117.42    665.17 o 
 -16   4   6     4485.79     5210.69    843.97 o 
 -15   4   6     3907.98     4546.06    651.82 o 
 -14   4   6     3627.78     4732.17    541.85 o 
 -13   4   6     5691.77     6334.76    583.93 o 
 -12   4   6     5049.69     5434.69    549.38 o 
 -11   4   6      208.72      514.40    267.86 o 
 -10   4   6    32700.75    32576.24   1038.96 o 
  -9   4   6    27374.20    27273.87   1084.19 o 
  -8   4   6     4053.41     4315.22    385.44 o 
  -7   4   6    51301.75    50018.19   4848.10 o 
  -6   4   6    24978.79    24428.46   1394.19 o 
  -5   4   6    37498.70    37391.90    721.03 o 
  -4   4   6    47329.20    47660.09    973.62 o 
  -3   4   6     1906.61     2460.14    297.58 o 
  -2   4   6    30416.29    31782.92   1389.02 o 
  -1   4   6    23928.84    25676.14   1334.30 o 
   0   4   6      430.27      401.83    189.22 o 
   1   4   6    19213.45    19409.92    655.88 o 
   2   4   6    13154.18    12922.63    424.37 o 
   3   4   6     1307.60     1450.88    155.38 o 
   4   4   6    20182.04    19206.90    552.01 o 
   5   4   6    14555.18    14093.65    417.70 o 
   6   4   6    11012.47     9879.87    901.98 o 
   7   4   6    14000.80    12306.80    940.97 o 
   8   4   6     1354.78     1549.95    211.36 o 
   9   4   6     7738.76     6959.75    710.68 o 
  10   4   6    20256.67    18615.76   2543.70 o 
  11   4   6     3797.23     3691.22    672.29 o 
  12   4   6    13431.64    12814.20   1925.22 o 
  13   4   6     9694.71     9161.83   1443.72 o 
  14   4   6     4421.32     4275.59    610.42 o 
  15   4   6    19272.60    17733.16   2297.97 o 
  16   4   6     1709.08     1999.96    643.09 o 
  17   4   6    18309.84    16880.65   1872.75 o 
  18   4   6    17918.82    16751.03   2039.93 o 
  19   4   6       35.46      500.97    361.21 o 
  20   4   6    11415.25    11401.67   1418.68 o 
  21   4   6     3659.72     3958.90    707.63 o 
 -21   5   6     3438.62     4016.97    670.57 o 
 -20   5   6      250.89      337.62    472.99 o 
 -19   5   6     2300.12     2826.92    695.84 o 
 -18   5   6     2127.12     2859.41    558.23 o 
 -17   5   6     1939.53     2831.02    789.76 o 
 -16   5   6     3043.75     3447.14    599.70 o 
 -15   5   6     2115.96     2675.72    476.90 o 
 -14   5   6     7585.34     7330.82    621.96 o 
 -13   5   6       64.81      660.70    274.67 o 
 -12   5   6     3582.23     3838.66    513.43 o 
 -11   5   6     6328.80     6545.91    590.31 o 
 -10   5   6     2147.68     2858.56    592.73 o 
  -9   5   6      856.60     1433.77    318.10 o 
  -8   5   6     6174.75     6497.88    450.11 o 
  -7   5   6     3254.85     3794.87    452.03 o 
  -6   5   6    12610.68    12767.44    566.13 o 
  -5   5   6    11852.52    11268.18    472.00 o 
  -4   5   6     2732.79     2797.98    294.82 o 
  -3   5   6    13497.63    13506.78    480.52 o 
  -2   5   6     4113.20     4101.25    557.38 o 
  -1   5   6      335.02      524.14    217.27 o 
   0   5   6     9148.20     8825.28    517.25 o 
   1   5   6     7426.72     7675.10    436.37 o 
   2   5   6      466.31      542.45    189.02 o 
   3   5   6     6051.78     6563.94    367.34 o 
   4   5   6     2132.61     2052.40    244.49 o 
   5   5   6     7321.27     7554.92    464.11 o 
   6   5   6     5853.12     6493.51    369.84 o 
   7   5   6     3674.41     4267.81    411.14 o 
   8   5   6     6238.80     6545.24    488.76 o 
   9   5   6     1111.18     1199.49    302.00 o 
  10   5   6     4016.13     3717.03    515.77 o 
  11   5   6     3602.98     3925.58    572.71 o 
  12   5   6     1112.41     1195.79    435.34 o 
  13   5   6     4553.52     4959.52    653.13 o 
  14   5   6     5970.18     6553.08    734.10 o 
  15   5   6      275.23      397.67    498.35 o 
  16   5   6     4457.31     5292.98    715.91 o 
  17   5   6     3284.25     4521.25   1282.99 o 
  18   5   6      743.56     1529.18    832.99 o 
  19   5   6     2521.70     3366.68    683.98 o 
  20   5   6      342.05      622.82    793.68 o 
 -21   6   6     2335.77     1951.53    787.41 o 
 -20   6   6      153.83      333.14    469.33 o 
 -19   6   6     2230.33     2182.03    601.05 o 
 -18   6   6     2925.06     3104.21    636.20 o 
 -17   6   6      736.75      853.70    439.29 o 
 -16   6   6       14.19      404.08    427.80 o 
 -15   6   6     1678.79     1881.04    466.00 o 
 -14   6   6     5712.49     6087.53    678.81 o 
 -13   6   6      535.16     1228.30    508.91 o 
 -12   6   6     1025.65     1289.22    423.19 o 
 -11   6   6      841.89     1000.07    302.39 o 
 -10   6   6     1398.70     1647.02    327.62 o 
  -9   6   6     1248.75     1666.69    320.87 o 
  -8   6   6      636.58      756.23    294.52 o 
  -7   6   6     3336.87     3880.52    415.80 o 
  -6   6   6      427.19      566.91    243.83 o 
  -5   6   6       68.30      279.24    228.95 o 
  -4   6   6     4608.22     5090.13    374.71 o 
  -3   6   6     3439.16     3880.17    323.06 o 
  -2   6   6     4450.79     4884.13    363.90 o 
  -1   6   6     1830.72     2129.83    323.66 o 
   0   6   6     2236.13     2592.97    348.76 o 
   1   6   6     1529.89     1334.63    236.36 o 
   2   6   6       37.08       41.24    150.02 o 
   3   6   6     9970.70     9628.70    748.66 o 
   4   6   6     9775.83     9649.65    819.32 o 
   5   6   6      323.09      582.80    217.32 o 
   6   6   6       38.75      -42.42    177.40 o 
   7   6   6     4041.74     3719.41    412.82 o 
   8   6   6     6576.53     6652.80   1067.30 o 
   9   6   6      221.23      179.35    278.04 o 
  10   6   6    11875.12    10563.01   2045.86 o 
  11   6   6       95.65      554.83    384.20 o 
  12   6   6      588.75      897.82    464.26 o 
  13   6   6     1352.39     1382.95    501.74 o 
  14   6   6      817.57      941.78    513.51 o 
  15   6   6     1968.32     2335.65    617.63 o 
  16   6   6        9.49      187.68    496.77 o 
  17   6   6     1800.60     2492.75    688.91 o 
  18   6   6      497.95     1028.04    562.21 o 
  19   6   6      133.71      102.93    791.59 o 
 -20   7   6     4842.30     4984.37   1004.76 o 
 -19   7   6     5922.79     6435.56    820.45 o 
 -18   7   6      204.47      411.01    429.38 o 
 -17   7   6     5739.76     6528.19   1507.41 o 
 -16   7   6    12796.81    13636.33   1759.91 o 
 -15   7   6       25.42      216.63    342.53 o 
 -14   7   6    17217.96    15756.66   1760.82 o 
 -13   7   6     4475.57     4630.23    720.00 o 
 -12   7   6     3128.63     3828.67    471.94 o 
 -11   7   6     9893.71    10069.40    993.81 o 
 -10   7   6     3249.26     3571.94    565.12 o 
  -9   7   6    11902.87    11835.05    624.09 o 
  -8   7   6    10147.85    10343.06    598.16 o 
  -7   7   6      101.29      239.21    293.53 o 
  -6   7   6     5165.63     4992.25    616.27 o 
  -5   7   6     3681.22     3832.56    426.57 o 
  -4   7   6       17.57      167.07    205.85 o 
  -3   7   6    12482.45    12595.58    526.44 o 
  -2   7   6     8821.87     8487.15    439.89 o 
  -1   7   6     6041.30     6609.98    458.22 o 
   0   7   6     8651.60     9092.99    494.00 o 
   1   7   6     4311.07     4964.91    384.40 o 
   2   7   6    17712.72    17943.68   1251.43 o 
   3   7   6    27069.86    26545.20   1676.50 o 
   4   7   6     1355.23     1675.84    290.97 o 
   5   7   6    27054.23    27041.26   1445.77 o 
   6   7   6    15831.46    15661.16   1638.12 o 
   7   7   6     2213.04     2478.59    413.46 o 
   8   7   6    26570.43    26509.39   3154.00 o 
   9   7   6     5770.99     5792.09    776.19 o 
  10   7   6     7011.49     7448.30   1248.95 o 
  11   7   6     6630.86     8261.06    802.64 o 
  12   7   6      366.91      460.73    504.29 o 
  13   7   6     4915.53     6027.77    759.13 o 
  14   7   6     3992.14     5766.45    774.51 o 
  15   7   6       92.36      301.14    465.54 o 
  16   7   6     3561.80     4081.38    743.27 o 
  17   7   6     2727.80     4413.56    816.99 o 
  18   7   6      211.09      542.61    894.78 o 
 -18   8   6     4656.68     6634.95   1118.67 o 
 -17   8   6     2333.95     2950.95    640.10 o 
 -16   8   6      784.20      986.82    501.47 o 
 -15   8   6     6950.48     6977.02   2052.90 o 
 -14   8   6      840.36      686.62    410.09 o 
 -13   8   6     7758.38     9285.36   1175.86 o 
 -12   8   6     9115.07     9090.46   1585.05 o 
 -11   8   6      478.12      336.91    315.39 o 
 -10   8   6     7276.57     8126.69   1193.79 o 
  -9   8   6    17641.60    17501.90   1428.83 o 
  -8   8   6     1386.87     2037.13    417.08 o 
  -7   8   6    12240.03    12757.65    680.13 o 
  -6   8   6     4048.04     4494.39    494.01 o 
  -5   8   6     2649.83     2844.32    439.77 o 
  -4   8   6    12372.64    12261.52    663.32 o 
  -3   8   6     1197.27     1326.39    308.27 o 
  -2   8   6    21151.97    20238.23    944.17 o 
  -1   8   6    11639.92    11521.46    644.47 o 
   0   8   6      199.59      814.61    204.20 o 
   1   8   6    13230.26    13251.25    699.12 o 
   2   8   6     9240.88     9624.24    509.03 o 
   3   8   6     1888.62     2132.41    340.19 o 
   4   8   6     9118.25     9220.55    506.43 o 
   5   8   6     3235.81     3452.09    392.50 o 
   6   8   6     4735.58     4659.15    485.57 o 
   7   8   6     3613.44     4451.56    643.82 o 
   8   8   6     1713.36     1526.61    499.09 o 
   9   8   6     9612.58     9484.81   1364.50 o 
  10   8   6     8031.22     8128.79   1568.80 o 
  11   8   6      620.33     1202.53    602.96 o 
  12   8   6     9875.51    10383.87   1280.38 o 
  13   8   6     5541.68     6432.74   1087.32 o 
  14   8   6      602.75     1084.71    651.03 o 
  15   8   6    10089.27    10976.13   1371.56 o 
 -14   9   6      533.90      941.50    500.40 o 
 -13   9   6       37.14       67.39    394.31 o 
 -12   9   6      213.58       64.01    435.63 o 
 -11   9   6      401.55      134.02    466.20 o 
 -10   9   6      544.15      229.96    402.76 o 
  -9   9   6       19.98       20.62    483.21 o 
  -8   9   6     2172.49     2410.67    637.87 o 
  -7   9   6      657.80      499.55    474.33 o 
  -6   9   6     1196.22     1502.95    528.23 o 
  -5   9   6       84.56      142.36    450.66 o 
  -4   9   6      623.40      575.90    478.50 o 
  -3   9   6     3363.91     3012.69    624.25 o 
  -2   9   6       16.08      112.81    259.19 o 
  -1   9   6     1661.43     1942.53    433.59 o 
   0   9   6      203.52      434.93    293.76 o 
   1   9   6      753.50     1210.46    357.51 o 
   2   9   6     1178.94     1220.35    402.23 o 
   3   9   6     2582.96     2582.15    454.75 o 
   4   9   6      704.62      632.61    354.18 o 
   5   9   6      400.62      148.73    333.32 o 
   6   9   6      169.78       60.90    432.50 o 
   7   9   6       36.96      -85.66    347.07 o 
   8   9   6      653.89      872.81    475.08 o 
   9   9   6      117.05      140.56    392.62 o 
  10   9   6      830.61     1142.64    555.22 o 
  11   9   6      490.01      519.54    509.17 o 
  12   9   6      150.60       -3.66    686.56 o 
  13   9   6      133.80      674.28    749.00 o 
 -11  10   6       80.05      894.78    737.77 o 
 -10  10   6     2721.30     1799.22    984.65 o 
  -9  10   6     1521.95     1797.40    612.47 o 
  -8  10   6       12.48       31.45    452.28 o 
  -7  10   6     2660.74     2420.49    682.61 o 
  -6  10   6     1143.02     1429.47    607.58 o 
  -5  10   6     1286.49     1240.70    633.30 o 
  -4  10   6      510.09      201.29    540.13 o 
  -3  10   6       40.36      294.85    520.01 o 
  -2  10   6     1633.99     2075.67    565.48 o 
  -1  10   6     1924.68     2151.97    568.02 o 
   0  10   6     1639.18     1642.16    536.82 o 
   1  10   6     4162.12     3346.22    622.31 o 
   2  10   6      103.40      324.11    392.61 o 
   3  10   6     1157.59     1095.46    515.15 o 
   4  10   6     1073.75     1004.36    512.44 o 
   5  10   6      318.89      673.04    527.77 o 
   6  10   6     1511.83     1126.22    505.15 o 
   7  10   6     2130.74     1760.37    551.86 o 
   8  10   6     1141.03     1146.75    729.54 o 
   9  10   6      745.53      847.03    463.53 o 
  10  10   6     3108.19     3149.53    594.83 o 
  11  10   6       46.90      805.43    734.37 o 
  -2  11   6     2731.74     2922.60    992.49 o 
  -1  11   6     2149.61     2001.95   1027.49 o 
   0  11   6    12653.73     9137.19   1379.92 o 
   1  11   6     1068.68      769.12    780.61 o 
   2  11   6     7658.85     5579.50   1203.05 o 
   3  11   6     8246.28     4245.82   1131.99 o 
 -24   1   7      425.02     1033.56    541.82 o 
 -23   1   7     2829.13     2794.86    644.21 o 
 -22   1   7     3256.23     3533.68    691.97 o 
 -21   1   7       63.10      383.44    323.54 o 
 -20   1   7     4822.13     5616.60    574.98 o 
 -19   1   7     6396.86     7091.30    596.35 o 
 -18   1   7      669.16      728.55    312.72 o 
 -17   1   7    10827.33    10466.73    615.35 o 
 -16   1   7     9654.96    10533.71    587.44 o 
 -15   1   7     2022.76     2020.78    346.56 o 
 -14   1   7    11919.91    12558.90    781.75 o 
 -13   1   7    11241.23    10593.11    858.20 o 
 -12   1   7     5565.05     5653.85    522.73 o 
 -11   1   7     7357.15     6007.72    466.05 o 
 -10   1   7     1751.71     1965.28    334.03 o 
  -9   1   7     7024.66     6882.89    468.35 o 
  -8   1   7    15942.79    13813.90   1160.08 o 
  -7   1   7      194.82      199.07    207.31 o 
  -6   1   7    33624.26    33218.22   1069.81 o 
  -5   1   7    28555.13    27742.38    614.66 o 
  -4   1   7    25025.14    23812.79    467.80 o 
  -3   1   7    31473.93    33626.47    730.05 o 
  -2   1   7     3892.29     4498.00    604.66 o 
   0   1   7    14234.95    16267.25    832.99 o 
   1   1   7     2862.00     3631.32    416.95 o 
   2   1   7     7245.43     7319.33    399.06 o 
   3   1   7    24179.37    26601.96   1256.43 o 
   4   1   7     6836.43     6922.28    298.30 o 
   5   1   7    33950.93    34116.17   1144.82 o 
   6   1   7    24112.37    23765.97    884.07 o 
   7   1   7     8374.63     8309.22    366.58 o 
   8   1   7    26393.47    26126.15    602.50 o 
   9   1   7    10365.01     9379.54    417.88 o 
  10   1   7     7507.70     7316.87    393.81 o 
  11   1   7    16023.31    15214.77    536.32 o 
  12   1   7      369.18      622.19    207.74 o 
  13   1   7     6980.02     6777.12    400.77 o 
  14   1   7     9730.06     9045.87    477.79 o 
  15   1   7      699.71      654.75    325.57 o 
  16   1   7    13385.40    13025.61    685.71 o 
  17   1   7     3034.75     3811.47    661.01 o 
  18   1   7     8045.50     7575.30    654.24 o 
  19   1   7    10054.14    10120.55    698.60 o 
  20   1   7       21.70       44.52    358.89 o 
  21   1   7     2737.67     2732.98    600.29 o 
  22   1   7     1174.60     1532.49    721.83 o 
 -24   2   7     6416.78     7254.37   1313.56 o 
 -23   2   7     2842.22     3477.86    679.35 o 
 -22   2   7       21.01       75.83    454.93 o 
 -21   2   7     6465.30     6499.84    620.27 o 
 -20   2   7     7804.93     8938.21    795.31 o 
 -19   2   7     4511.13     5590.60    545.36 o 
 -18   2   7    33000.60    33421.77   1022.97 o 
 -17   2   7     6864.69     7933.03    586.14 o 
 -16   2   7    28157.04    27766.79   2212.07 o 
 -15   2   7    27791.47    25541.10   2071.80 o 
 -14   2   7     1609.40     1552.55    324.25 o 
 -13   2   7    25387.61    22883.47   2045.93 o 
 -12   2   7    15180.20    14252.12    570.74 o 
 -11   2   7     1699.97     1823.58    276.11 o 
 -10   2   7     5489.06     4841.09    420.60 o 
  -9   2   7     8906.22     8739.15    829.79 o 
  -8   2   7     4402.60     4091.56    427.25 o 
  -7   2   7    25512.47    23922.94    604.96 o 
  -6   2   7     2181.51     1786.00    240.79 o 
  -5   2   7    43917.72    41313.54   2094.43 o 
  -4   2   7    22332.56    22312.39    551.89 o 
  -3   2   7       25.53      172.41    109.53 o 
  -2   2   7    22811.48    23518.16   1035.54 o 
  -1   2   7    28943.65    32240.30   1151.38 o 
   0   2   7    14025.37    14612.92    550.22 o 
   1   2   7    39162.44    42112.99   1335.81 o 
   2   2   7     7106.83     7073.35    309.31 o 
   3   2   7    36648.54    37635.46   1332.33 o 
   4   2   7    80133.20    83073.22   3385.41 o 
   5   2   7     8560.91     8577.27    601.40 o 
   6   2   7    74057.82    72616.75   3614.41 o 
   7   2   7    55765.54    52423.76   3045.63 o 
   8   2   7     3629.03     3905.14    294.18 o 
   9   2   7    16318.13    14469.71    659.44 o 
  10   2   7    17749.58    15785.35    799.03 o 
  11   2   7     5357.59     5439.53    417.05 o 
  12   2   7    11570.30    10644.13    568.48 o 
  13   2   7      844.16      958.96    284.75 o 
  14   2   7     4264.26     4346.63    458.81 o 
  15   2   7     9069.33     8938.67    597.99 o 
  16   2   7      314.21      242.27    274.31 o 
  17   2   7    10077.04     8905.50    644.21 o 
  18   2   7    14924.19    14917.52    975.64 o 
  19   2   7     1420.04     1912.75    427.99 o 
  20   2   7     8881.84     8917.30    726.39 o 
  21   2   7     3692.09     3925.29    708.43 o 
 -23   3   7     2883.01     3125.32    973.15 o 
 -22   3   7      535.14      558.93    488.94 o 
 -21   3   7       13.51      213.08    377.38 o 
 -20   3   7     1497.48     1385.67    497.87 o 
 -19   3   7     5927.47     6081.72    729.91 o 
 -18   3   7       97.24      176.08    337.34 o 
 -17   3   7     6421.63     6507.90    545.14 o 
 -16   3   7     6054.17     5731.33    604.74 o 
 -15   3   7      356.39      457.40    276.76 o 
 -14   3   7    13936.28    11793.96   1398.38 o 
 -13   3   7     1966.63     2021.07    324.25 o 
 -12   3   7     9574.23     8901.12   1300.55 o 
 -11   3   7     9438.09     7940.26    700.66 o 
 -10   3   7     2168.41     2354.81    467.82 o 
  -9   3   7      870.15     1013.39    271.25 o 
  -8   3   7    19603.65    15606.26    899.94 o 
  -7   3   7       47.63        0.08    142.07 o 
  -6   3   7    15906.77    13809.19   1427.60 o 
  -5   3   7     4345.48     3995.64    429.28 o 
  -4   3   7    14514.41    15339.46    465.99 o 
  -3   3   7    11090.08    11379.96    471.76 o 
  -2   3   7      671.82      914.47    212.37 o 
  -1   3   7    21976.61    23924.22    773.36 o 
   0   3   7     2578.24     3089.16    204.73 o 
   1   3   7     2706.41     3106.53    229.63 o 
   2   3   7     6470.24     6985.59    389.66 o 
   3   3   7    11152.28    11347.21    349.17 o 
   4   3   7     2777.48     3173.99    403.19 o 
   5   3   7    14731.54    15831.25    456.83 o 
   6   3   7    15256.78    15167.19    442.60 o 
   7   3   7     5922.18     5982.25    312.55 o 
   8   3   7    12434.09    12340.72    508.20 o 
   9   3   7      399.81      647.04    245.67 o 
  10   3   7     3856.70     3982.99    739.73 o 
  11   3   7     8119.06     7386.28    487.51 o 
  12   3   7     1152.39     1134.53    317.32 o 
  13   3   7     3760.44     3479.65    413.64 o 
  14   3   7     2522.76     2736.33    397.79 o 
  15   3   7       19.03       -4.35    301.75 o 
  16   3   7     4094.40     3829.96    479.43 o 
  17   3   7     3129.65     3060.32    471.54 o 
  18   3   7     5661.59     5728.86    614.88 o 
  19   3   7     3030.12     3042.58    718.19 o 
  20   3   7      436.91      557.72    394.91 o 
  21   3   7     1674.93     2371.63    596.81 o 
 -22   4   7      493.83      640.57    450.61 o 
 -21   4   7      509.61      658.99    459.48 o 
 -20   4   7       59.91      105.09    355.19 o 
 -19   4   7      276.47      835.66    480.40 o 
 -18   4   7       81.74      218.16    361.14 o 
 -17   4   7      199.00      629.49    360.84 o 
 -16   4   7     1422.00     1552.83    419.00 o 
 -15   4   7      911.88     1524.36    392.50 o 
 -14   4   7      341.67      308.36    301.35 o 
 -13   4   7     1336.09     1516.49    406.50 o 
 -12   4   7       46.49      134.10    307.80 o 
 -11   4   7       31.84      181.82    235.41 o 
 -10   4   7     3229.84     3346.08    447.12 o 
  -9   4   7       83.16      201.87    207.90 o 
  -8   4   7    11340.78    11661.90    656.77 o 
  -7   4   7      260.57      503.45    222.77 o 
  -6   4   7       11.57       58.31    152.49 o 
  -5   4   7      914.20      911.93    201.34 o 
  -4   4   7     8464.00     8210.64    395.05 o 
  -3   4   7     3597.21     4757.94    453.02 o 
  -2   4   7      574.13      695.60    228.41 o 
  -1   4   7     2261.21     2352.43    287.14 o 
   0   4   7     3214.36     3635.61    388.29 o 
   1   4   7      187.98      452.48    181.39 o 
   2   4   7      526.57      783.27    195.85 o 
   3   4   7     6385.76     6500.73    519.39 o 
   4   4   7      126.38      242.48    150.37 o 
   5   4   7     1468.59     1370.53    204.14 o 
   6   4   7       54.90      108.76    140.92 o 
   7   4   7     3111.65     3283.43    279.67 o 
   8   4   7      417.86      605.94    193.75 o 
   9   4   7      655.96      982.05    260.39 o 
  10   4   7       37.56      255.48    222.84 o 
  11   4   7      447.99      687.77    265.15 o 
  12   4   7      254.30      302.99    280.79 o 
  13   4   7       25.46      -10.49    240.64 o 
  14   4   7     2091.78     2050.34    386.01 o 
  15   4   7     1558.31     1252.29    371.71 o 
  16   4   7      814.39     1190.11    362.85 o 
  17   4   7      400.38      662.86    361.49 o 
  18   4   7     1837.50     1870.67    436.57 o 
  19   4   7      200.80      535.82    397.08 o 
  20   4   7      302.02      491.83    407.61 o 
  21   4   7     2153.25     1556.52    680.29 o 
 -22   5   7     3696.22     4540.25    983.86 o 
 -21   5   7       48.93      192.86    493.83 o 
 -20   5   7     5820.29     5661.51    754.75 o 
 -19   5   7     2171.64     2969.77    583.93 o 
 -18   5   7      293.11      356.95    462.60 o 
 -17   5   7     4445.28     5782.91   1439.88 o 
 -16   5   7     9732.10     9480.72    802.56 o 
 -15   5   7     1294.51     1845.21    473.68 o 
 -14   5   7    12654.69    11536.40    745.97 o 
 -13   5   7     1316.48     1406.41    386.39 o 
 -12   5   7     4432.62     5098.23    557.35 o 
 -11   5   7    25482.22    25763.62   3336.15 o 
 -10   5   7     3323.87     3167.11    474.85 o 
  -9   5   7    30270.54    31554.57   1926.34 o 
  -8   5   7    21761.77    22177.35   1206.64 o 
  -7   5   7     5144.79     5913.22    455.32 o 
  -6   5   7    24785.80    25057.40    803.72 o 
  -5   5   7    27380.47    28415.28    819.36 o 
  -4   5   7    15735.05    15860.17    526.13 o 
  -3   5   7    35045.20    34891.13   1009.45 o 
  -2   5   7     3541.23     3779.76    360.70 o 
  -1   5   7    10971.94    11124.55    520.40 o 
   0   5   7     7935.68     8215.34    456.64 o 
   1   5   7      326.82      335.66    206.54 o 
   2   5   7    12584.87    12137.36    660.31 o 
   3   5   7    10642.80    10079.60    587.61 o 
   4   5   7     1882.42     1897.37    295.33 o 
   5   5   7     8225.69     8311.38    587.45 o 
   6   5   7     8650.93     8591.05    730.89 o 
   7   5   7     1327.48     1692.49    282.34 o 
   8   5   7    23336.12    22288.33   2871.06 o 
   9   5   7     3589.44     3288.83    363.59 o 
  10   5   7    12738.52    12478.54    835.07 o 
  11   5   7    12009.35    13302.93   1377.04 o 
  12   5   7      590.59      645.22    473.92 o 
  13   5   7    10588.79    10555.53    848.76 o 
  14   5   7    10517.38    11205.34    895.35 o 
  15   5   7     5995.97     6922.94    997.32 o 
  16   5   7    17316.62    18974.13   1332.89 o 
  17   5   7     1299.23     1973.54    577.79 o 
  18   5   7     3255.72     3454.41    734.12 o 
  19   5   7     9053.92    10634.41   1361.11 o 
 -21   6   7     6676.54     7342.15   1231.79 o 
 -20   6   7     5307.13     6845.17    844.38 o 
 -19   6   7     1149.71     1405.47    559.50 o 
 -18   6   7    12667.34    13018.08   1644.17 o 
 -17   6   7     3212.87     4386.51    696.12 o 
 -16   6   7    10952.79    11105.49    834.00 o 
 -15   6   7    10182.79    10589.03   1910.91 o 
 -14   6   7      425.34      505.44    372.41 o 
 -13   6   7     9087.17     9600.66    744.24 o 
 -12   6   7     9828.48     9837.89   1190.38 o 
 -11   6   7     1299.70     1551.98    414.43 o 
 -10   6   7     8552.04     8544.30    920.11 o 
  -9   6   7     5898.62     6743.09    533.77 o 
  -8   6   7     2038.46     2547.30    459.70 o 
  -7   6   7     8871.90     9032.14    974.02 o 
  -6   6   7     1863.79     1665.90    354.71 o 
  -5   6   7     7277.91     7652.45    429.40 o 
  -4   6   7    19566.59    19704.28    618.51 o 
  -3   6   7      101.67      159.48    189.66 o 
  -2   6   7    17345.69    16160.75    784.21 o 
  -1   6   7     9960.89    10277.50    724.75 o 
   0   6   7     2831.26     3737.90    391.12 o 
   1   6   7    29508.46    29343.79   1117.37 o 
   2   6   7    11676.87    10979.78    479.21 o 
   3   6   7    22753.53    21486.49   1375.67 o 
   4   6   7    35212.58    35301.80   1961.57 o 
   5   6   7     1625.08     1829.15    284.04 o 
   6   6   7    17956.17    17357.63   2214.07 o 
   7   6   7    15947.68    15308.06   1474.42 o 
   8   6   7     1080.14     1129.82    320.59 o 
   9   6   7    15898.44    14473.69   2234.64 o 
  10   6   7     5943.33     6514.92    720.77 o 
  11   6   7     5758.38     7815.01    980.86 o 
  12   6   7     9609.02    11461.05    880.25 o 
  13   6   7     2213.72     3251.16    637.92 o 
  14   6   7     2959.64     3812.28    679.64 o 
  15   6   7     9264.35    10841.39   1263.53 o 
  16   6   7      467.55      983.58    604.03 o 
  17   6   7     5437.05     6636.83    838.50 o 
  18   6   7     4000.90     5013.63   1176.14 o 
 -19   7   7     1724.45     2430.66    807.00 o 
 -18   7   7      521.25      952.61    453.67 o 
 -17   7   7      845.18     1344.34    518.55 o 
 -16   7   7     1637.11     2303.81    534.48 o 
 -15   7   7      778.33     1361.07    719.09 o 
 -14   7   7     2096.65     2379.45    509.82 o 
 -13   7   7       46.15       84.97    344.44 o 
 -12   7   7     1950.12     2749.47    447.24 o 
 -11   7   7     1285.08     1484.78    384.31 o 
 -10   7   7     1215.53     1202.28    353.99 o 
  -9   7   7      776.62      880.42    342.38 o 
  -8   7   7     1161.24      946.90    317.81 o 
  -7   7   7     3692.71     3830.90    461.50 o 
  -6   7   7      400.90      865.08    309.10 o 
  -5   7   7     1686.83     1506.90    369.08 o 
  -4   7   7     2096.46     2665.04    329.84 o 
  -3   7   7     1841.83     2419.77    302.01 o 
  -2   7   7     1840.27     1803.05    278.70 o 
  -1   7   7     6840.13     6602.99    590.16 o 
   0   7   7     3108.71     3174.80    350.72 o 
   1   7   7        3.87      -71.92    221.55 o 
   2   7   7     1765.95     2062.48    319.54 o 
   3   7   7     5959.75     6375.43    532.74 o 
   4   7   7       49.99      201.43    224.74 o 
   5   7   7     3804.17     4028.50    466.64 o 
   6   7   7     2757.88     3082.57    655.28 o 
   7   7   7     1900.81     2050.08    353.73 o 
   8   7   7     2791.56     2787.45    512.16 o 
   9   7   7       12.62      -88.30    271.25 o 
  10   7   7     3436.66     3876.10    639.55 o 
  11   7   7     1109.72     1563.95    549.89 o 
  12   7   7       74.56      319.39    426.41 o 
  13   7   7      168.39      578.48    519.43 o 
  14   7   7     3627.18     5032.33    736.89 o 
  15   7   7      326.22      436.69    569.22 o 
  16   7   7      301.97      111.02    625.79 o 
  17   7   7      711.74     1071.91    912.28 o 
 -17   8   7       27.80      588.07    784.27 o 
 -16   8   7      884.22      986.03    531.60 o 
 -15   8   7      255.43      607.07    433.18 o 
 -14   8   7       34.55       89.98    407.38 o 
 -13   8   7     1143.94     1468.82    580.10 o 
 -12   8   7     1318.97     1523.61    400.31 o 
 -11   8   7     1446.98     1800.16    420.97 o 
 -10   8   7     3054.60     3149.63    501.44 o 
  -9   8   7      181.24      271.64    327.53 o 
  -8   8   7     1788.95     1440.72    392.83 o 
  -7   8   7     1976.74     2205.64    428.90 o 
  -6   8   7      121.72      179.98    310.45 o 
  -5   8   7     1199.65     1005.68    376.70 o 
  -4   8   7     3346.35     3393.34    438.57 o 
  -3   8   7     2611.35     2584.90    341.86 o 
  -2   8   7      958.13     1341.94    304.66 o 
  -1   8   7     8370.42     8347.21    495.85 o 
   0   8   7       39.19     -108.26    270.55 o 
   1   8   7     4398.29     4263.79    441.36 o 
   2   8   7      522.96      473.75    282.46 o 
   3   8   7     1794.04     2075.74    350.94 o 
   4   8   7     3901.53     4082.31    444.60 o 
   5   8   7      758.12      889.94    377.91 o 
   6   8   7     2477.67     2921.04    452.81 o 
   7   8   7      571.02      871.78    347.98 o 
   8   8   7      357.33      572.70    361.85 o 
   9   8   7     1446.95     1897.30    492.10 o 
  10   8   7      782.51     1066.77    545.07 o 
  11   8   7     1672.35     1926.19    844.62 o 
  12   8   7     1973.45     3210.75    908.10 o 
  13   8   7       75.87      511.79    685.78 o 
  14   8   7     1760.32     2431.45    905.75 o 
 -15   9   7      853.81     1521.52    695.97 o 
 -14   9   7     4685.69     5338.89   1031.67 o 
 -13   9   7     1499.72     2010.82    509.12 o 
 -12   9   7     5973.25     5973.94   1041.40 o 
 -11   9   7    10374.93    11518.43   1394.18 o 
 -10   9   7     1233.20     1454.38    449.24 o 
  -9   9   7    17207.53    16939.66   1055.29 o 
  -8   9   7    10576.62    11764.91    721.35 o 
  -7   9   7      327.49      607.00    486.57 o 
  -6   9   7    10989.28    10555.73    944.78 o 
  -5   9   7     7004.39     6450.04   1342.43 o 
  -4   9   7     2878.20     2796.19    617.54 o 
  -3   9   7    14676.45    13555.39   1064.07 o 
  -2   9   7     2343.45     2567.25    452.68 o 
  -1   9   7     7831.80     7702.33    612.98 o 
   0   9   7    10641.15    10539.67    669.45 o 
   1   9   7      312.02      412.17    351.53 o 
   2   9   7     7497.07     6887.78    601.80 o 
   3   9   7     8353.69     7391.91    629.62 o 
   4   9   7     1775.82     1710.83    531.34 o 
   5   9   7     2352.89     2199.58    510.24 o 
   6   9   7     2433.65     3253.70    560.39 o 
   7   9   7      897.72     1052.55    416.55 o 
   8   9   7     6176.52     5791.10   1014.43 o 
   9   9   7      595.93      607.09    466.05 o 
  10   9   7     7036.70     6593.82   1062.24 o 
  11   9   7     9779.62    10354.09   1384.62 o 
  12   9   7       12.05      420.09    871.27 o 
  -9  10   7     4654.39     3509.36   1064.85 o 
  -8  10   7     3187.29     3786.95    756.86 o 
  -7  10   7     5125.67     6448.78    914.50 o 
  -6  10   7      305.41      601.46    572.53 o 
  -5  10   7     2154.43     2383.05    674.08 o 
  -4  10   7     4089.42     3988.89   1268.89 o 
  -3  10   7       61.38      174.82    306.36 o 
  -2  10   7     5997.60     5984.01    603.79 o 
  -1  10   7     3774.66     4154.97    568.16 o 
   0  10   7      632.44      983.35    380.64 o 
   1  10   7     7360.39     6092.02    635.87 o 
   2  10   7     5298.29     4740.99    604.46 o 
   3  10   7     3939.82     3504.57    640.23 o 
   4  10   7     4430.79     4071.09    685.77 o 
   5  10   7      775.79      984.74    464.31 o 
   6  10   7     2258.13     1998.77    591.68 o 
   7  10   7     3445.92     2988.88    764.94 o 
   8  10   7      401.58      555.47    409.39 o 
   9  10   7     5522.77     5633.23   1032.46 o 
  -1  11   7       38.88      -33.18    720.00 o 
   0  11   7       62.69     -348.77    728.89 o 
   1  11   7       32.21     -289.99    808.57 o 
   2  11   7      131.32     -176.34    714.26 o 
 -24   0   8     8838.87    10165.21   1508.71 o 
 -23   0   8     1675.35     2154.26    895.04 o 
 -22   0   8     1046.45      951.94    529.68 o 
 -21   0   8     1280.23     1203.82    484.89 o 
 -20   0   8     1938.25     2836.56    583.62 o 
 -19   0   8     1873.08     2983.47    822.15 o 
 -18   0   8     2531.40     2631.56    775.13 o 
 -17   0   8       83.44     -361.57    554.11 o 
 -16   0   8    13949.87    11658.51   1123.63 o 
 -15   0   8    27620.75    27376.31   1491.73 o 
 -14   0   8     4416.37     4435.23    763.37 o 
 -13   0   8    28254.73    25843.03   1365.03 o 
 -12   0   8    10466.10    10199.95    921.16 o 
 -11   0   8     9712.73     9253.71    829.99 o 
 -10   0   8    20014.73    20656.98   1112.66 o 
  -9   0   8     6421.18     5775.18    670.63 o 
  -8   0   8    30045.60    27488.64   1196.52 o 
  -7   0   8    61281.29    60688.20   1669.38 o 
  -6   0   8    13085.98    14328.74    866.04 o 
  -5   0   8    66795.28    66479.18   1173.96 o 
  -4   0   8    55184.36    55505.68   1061.97 o 
  -3   0   8     9301.50     9780.91    694.92 o 
  -2   0   8    47570.17    54739.55   1449.93 o 
  -1   0   8    13433.69    16108.63    828.16 o 
   0   0   8     9315.04     9433.71    667.75 o 
   1   0   8     7649.45     7980.12    643.46 o 
   2   0   8      794.38     1213.95    248.05 o 
   3   0   8      676.26     1070.29    229.95 o 
   4   0   8    21713.59    21318.81    709.01 o 
   5   0   8     1190.50     1424.51    307.33 o 
   6   0   8    35486.92    35540.81   1293.18 o 
   7   0   8    19326.54    19799.01    767.95 o 
   8   0   8     8354.65     7565.01    512.50 o 
   9   0   8    40873.26    39733.96   1113.89 o 
  10   0   8    11678.29    11503.67    652.29 o 
  11   0   8    11240.16    10831.91    674.00 o 
  12   0   8    48049.25    47020.93   1329.20 o 
  13   0   8       65.75      283.27    297.49 o 
  14   0   8     7139.69     7224.00    848.80 o 
  15   0   8    21210.32    21107.28   1002.16 o 
  16   0   8     2201.99     2272.97    502.23 o 
  17   0   8    29992.17    29276.91   1265.08 o 
  18   0   8     7776.71     8162.47   1125.72 o 
  19   0   8     4654.71     5217.93   1053.88 o 
  20   0   8    11347.11    10587.65   1319.05 o 
  21   0   8     1931.32     1899.54    893.73 o 
 -24   1   8      718.15      229.12    690.74 o 
 -23   1   8      651.68      829.87    554.68 o 
 -22   1   8     3239.79     3789.87    541.63 o 
 -21   1   8      205.60      377.41    388.62 o 
 -20   1   8     4528.28     4950.12    556.52 o 
 -19   1   8     4249.53     4960.75    548.54 o 
 -18   1   8     1879.90     2017.98    410.16 o 
 -17   1   8     8370.38     7975.86    580.45 o 
 -16   1   8     3558.36     4292.34    450.07 o 
 -15   1   8     8100.37     8252.46    532.68 o 
 -14   1   8    16874.10    16662.87    818.38 o 
 -13   1   8      372.31      311.95    304.79 o 
 -12   1   8    16036.61    14918.53    734.19 o 
 -11   1   8     3319.05     3635.07    451.37 o 
 -10   1   8     1703.61     1753.72    343.02 o 
  -9   1   8     5133.86     5156.84    476.68 o 
  -8   1   8    13998.48    13451.21    625.16 o 
  -7   1   8     4542.63     4781.30    425.87 o 
  -6   1   8    28643.38    27261.91    652.80 o 
  -5   1   8    13137.27    13387.96    473.78 o 
  -4   1   8    10502.46    10825.12    359.32 o 
  -3   1   8    51499.89    57856.25   1593.62 o 
  -2   1   8     9492.51    10664.41    497.45 o 
   0   1   8    18171.41    20574.23    647.78 o 
   1   1   8     3151.93     3613.63    409.48 o 
   2   1   8     1064.61     1446.98    181.60 o 
   3   1   8    19207.99    20663.71    402.92 o 
   4   1   8     2999.11     3439.45    262.28 o 
   5   1   8    24520.46    24291.07    860.27 o 
   6   1   8       40.83      167.98    152.09 o 
   7   1   8    14861.48    13857.27    826.71 o 
   8   1   8    15021.25    14328.78    491.85 o 
   9   1   8      107.39       45.18    164.67 o 
  10   1   8    24014.62    22871.47    634.68 o 
  11   1   8     3130.70     3462.11    333.36 o 
  12   1   8     6329.22     6506.14    417.26 o 
  13   1   8     3536.31     3827.47    359.96 o 
  14   1   8     2263.23     2283.16    310.47 o 
  15   1   8     1946.90     2055.05    342.62 o 
  16   1   8    11826.92    11931.75    687.79 o 
  17   1   8     2013.78     2573.66    434.04 o 
  18   1   8     5604.95     5138.26    665.59 o 
  19   1   8     7547.86     8000.34    970.79 o 
  20   1   8       32.94      260.39    462.93 o 
  21   1   8     3709.74     3982.88    679.69 o 
 -23   2   8      824.92     1140.59    568.48 o 
 -22   2   8      288.15      562.49    393.86 o 
 -21   2   8       81.85      303.72    379.21 o 
 -20   2   8      148.63      299.38    334.91 o 
 -19   2   8      544.05      525.90    347.00 o 
 -18   2   8      473.41      707.45    334.17 o 
 -17   2   8      121.83      191.67    310.97 o 
 -16   2   8      935.25     1034.80    337.38 o 
 -15   2   8      376.68      331.78    280.44 o 
 -14   2   8        0.17      -93.18    230.03 o 
 -13   2   8       57.96      155.78    202.06 o 
 -12   2   8     2042.23     1920.48    308.17 o 
 -11   2   8      108.45       17.07    189.17 o 
 -10   2   8      768.21      605.18    234.85 o 
  -9   2   8       21.08      -95.59    191.79 o 
  -8   2   8     1232.16     1359.69    242.27 o 
  -7   2   8      444.89      476.62    206.92 o 
  -6   2   8     2241.84     2647.63    261.17 o 
  -5   2   8      779.58      964.42    173.78 o 
  -4   2   8      174.03      119.51    145.88 o 
  -3   2   8     8243.21     8201.44    313.74 o 
  -2   2   8     3852.13     5099.51    320.76 o 
  -1   2   8      500.06      953.83    186.54 o 
   0   2   8      325.08      443.87    122.37 o 
   1   2   8     1624.63     1955.14    178.33 o 
   2   2   8     1157.18     1354.35    174.22 o 
   3   2   8     1458.61     1696.63    151.00 o 
   4   2   8      104.49      283.98    120.77 o 
   5   2   8       22.28      144.76    129.82 o 
   6   2   8      177.34      227.24    133.55 o 
   7   2   8     6071.73     6103.04    420.60 o 
   8   2   8      207.56      355.39    186.19 o 
   9   2   8     3705.44     3718.60    305.92 o 
  10   2   8      242.02      353.45    192.20 o 
  11   2   8     3699.72     3364.96    436.89 o 
  12   2   8     3058.18     2816.98    325.86 o 
  13   2   8       13.45      108.35    239.36 o 
  14   2   8     1550.56     1448.49    317.08 o 
  15   2   8       13.84      130.10    311.27 o 
  16   2   8     1662.44     1591.35    392.38 o 
  17   2   8       78.55      260.76    326.32 o 
  18   2   8        2.28      130.15    337.25 o 
  19   2   8      460.35      924.86    418.37 o 
  20   2   8      418.39      971.11    432.23 o 
  21   2   8        6.28      237.90    498.54 o 
 -22   3   8     4748.89     5836.46    793.71 o 
 -21   3   8       19.11      -28.05    454.63 o 
 -20   3   8     3317.82     3751.38    682.48 o 
 -19   3   8     3977.88     4340.31    811.31 o 
 -18   3   8     3086.39     3442.60    630.10 o 
 -17   3   8    14430.36    14723.55    939.80 o 
 -16   3   8     3765.49     4258.98    625.23 o 
 -15   3   8     9319.69    10192.36    772.65 o 
 -14   3   8    23047.84    24065.96   1043.19 o 
 -13   3   8     2086.84     2199.48    461.22 o 
 -12   3   8     8316.87     8530.56    643.90 o 
 -11   3   8     7562.45     7507.68    618.54 o 
 -10   3   8      692.07      564.36    251.21 o 
  -9   3   8     4981.34     5091.05    362.97 o 
  -8   3   8     1558.17     1295.79    343.35 o 
  -7   3   8    10502.06     8925.77    960.56 o 
  -6   3   8    12917.08    10849.06    441.36 o 
  -5   3   8    16724.84    15748.22    876.38 o 
  -4   3   8    11930.17    11604.72    505.30 o 
  -3   3   8    41266.51    40492.59   1760.14 o 
  -2   3   8     5992.46     6049.91    258.29 o 
  -1   3   8     7049.77     7397.76    325.19 o 
   0   3   8    33322.83    36484.37    991.46 o 
   1   3   8      137.41      190.66    140.57 o 
   2   3   8    22090.16    22479.99   1051.79 o 
   3   3   8    14780.96    15265.98    467.57 o 
   4   3   8    12742.15    12157.09    783.31 o 
   5   3   8    21410.91    22225.29    543.35 o 
   6   3   8     1626.65     1934.92    219.51 o 
   7   3   8    19883.85    20197.13    540.10 o 
   8   3   8    15443.58    15225.47    610.99 o 
   9   3   8     1245.95     1331.35    310.16 o 
  10   3   8    13106.25    12172.07    881.98 o 
  11   3   8     3800.05     3685.99    406.65 o 
  12   3   8      694.36      444.08    285.29 o 
  13   3   8     3127.69     3392.52    450.14 o 
  14   3   8     2194.39     2167.68    394.05 o 
  15   3   8     1691.66     1753.11    393.82 o 
  16   3   8     7071.33     7071.21    771.50 o 
  17   3   8     1012.88     1005.96    379.64 o 
  18   3   8     5166.52     4854.17    765.38 o 
  19   3   8     9063.86     9447.98   1051.77 o 
  20   3   8       31.12       81.96    395.44 o 
  21   3   8     7646.00     5781.18   1144.01 o 
 -23   4   8     1390.29     1897.71    740.12 o 
 -22   4   8     1314.46     1749.85    754.23 o 
 -21   4   8     3061.18     3811.96    627.14 o 
 -20   4   8     1107.86     1727.66    554.06 o 
 -19   4   8     3593.22     4226.82    635.80 o 
 -18   4   8     9493.66    10322.38    798.39 o 
 -17   4   8      938.82     1142.87    414.66 o 
 -16   4   8    13395.21    12730.10    833.08 o 
 -15   4   8     7009.56     7749.27    660.10 o 
 -14   4   8     3439.14     4056.66    554.01 o 
 -13   4   8    25947.32    25248.57   1074.24 o 
 -12   4   8    13929.13    13899.24   1142.05 o 
 -11   4   8     8838.83     8967.85    657.99 o 
 -10   4   8    21374.28    20466.51   1195.48 o 
  -9   4   8     6011.43     6181.85    616.94 o 
  -8   4   8    13594.42    13088.27    737.35 o 
  -7   4   8    43441.19    42413.18   1187.75 o 
  -6   4   8      147.91      246.79    187.42 o 
  -5   4   8    51748.84    53300.14   1434.44 o 
  -4   4   8    30684.31    30332.30    693.82 o 
  -3   4   8    11579.25    10877.38    773.82 o 
  -2   4   8    39470.18    40832.19   2087.71 o 
  -1   4   8     6697.42     6921.38    418.79 o 
   0   4   8    11210.86    11523.77    501.04 o 
   1   4   8    14517.40    14987.25    552.91 o 
   2   4   8     1749.15     1731.39    228.03 o 
   3   4   8     9901.69     9620.83    403.02 o 
   4   4   8    15999.48    16629.15    605.99 o 
   5   4   8     1432.35     2013.31    290.18 o 
   6   4   8    17894.06    18105.88    676.05 o 
   7   4   8    17269.26    18129.91   1020.02 o 
   8   4   8    19807.56    20091.60   1262.36 o 
   9   4   8    35891.16    35605.29   2010.58 o 
  10   4   8    12737.95    12177.33    858.76 o 
  11   4   8    13444.51    12216.05   1493.11 o 
  12   4   8    22925.45    19411.31   2934.35 o 
  13   4   8       22.48      119.95    304.36 o 
  14   4   8    16767.23    14839.24   1915.23 o 
  15   4   8    16321.07    13955.77   1878.57 o 
  16   4   8      812.54     1147.15    463.37 o 
  17   4   8    16833.65    14123.57   1695.77 o 
  18   4   8     7851.54     7434.78   2516.35 o 
  19   4   8     2252.01     2369.98    485.12 o 
  20   4   8     8373.87     6818.08   1137.22 o 
  21   4   8     1249.67      889.29    631.44 o 
 -22   5   8      837.00      984.91    668.80 o 
 -21   5   8       30.44      316.90    621.25 o 
 -20   5   8      260.73      651.26    499.64 o 
 -19   5   8     1888.35     2882.86    632.11 o 
 -18   5   8       16.44      612.14    434.14 o 
 -17   5   8      451.92     1114.22    435.93 o 
 -16   5   8      536.16     1255.11    478.84 o 
 -15   5   8     1002.53      900.57    386.03 o 
 -14   5   8     4712.72     4951.21   1181.11 o 
 -13   5   8     1133.66     1580.43    395.78 o 
 -12   5   8     7886.18     7294.60    621.33 o 
 -11   5   8      422.44      642.96    554.89 o 
 -10   5   8      853.78     1212.08    386.29 o 
  -9   5   8     4454.19     4262.32    599.04 o 
  -8   5   8     5468.51     5757.46    519.91 o 
  -7   5   8     1290.13     1744.30    334.90 o 
  -6   5   8     7338.16     7344.81    407.34 o 
  -5   5   8     6834.84     7376.72    411.69 o 
  -4   5   8      538.12      599.63    208.44 o 
  -3   5   8    10531.44    11302.47    457.75 o 
  -2   5   8       55.82       96.90    226.96 o 
  -1   5   8     4821.85     5213.28    403.15 o 
   0   5   8     2051.95     2758.56    353.15 o 
   1   5   8      480.58      526.29    221.39 o 
   2   5   8     1726.23     1964.46    254.38 o 
   3   5   8     5564.88     5986.14    364.55 o 
   4   5   8      538.48      671.98    209.92 o 
   5   5   8     3262.92     3671.82    387.02 o 
   6   5   8     2216.26     2465.42    361.91 o 
   7   5   8     1596.58     1892.28    346.97 o 
   8   5   8     2295.99     2182.88    330.45 o 
   9   5   8     3392.96     3909.32    583.78 o 
  10   5   8     5168.99     6024.66    693.78 o 
  11   5   8      720.13     1198.29    491.21 o 
  12   5   8     2339.03     2595.22    601.87 o 
  13   5   8     2925.94     2479.63    624.89 o 
  14   5   8     2318.92     3200.92    645.11 o 
  15   5   8      133.68      165.62    503.89 o 
  16   5   8     4285.19     4659.80    732.13 o 
  17   5   8     2023.52     2098.44    646.86 o 
  18   5   8     1370.97     1510.22    621.98 o 
 -20   6   8      104.10      426.88    691.53 o 
 -19   6   8     1563.69     1956.80    576.97 o 
 -18   6   8      112.65      675.92    477.38 o 
 -17   6   8        3.02      136.66    386.72 o 
 -16   6   8     2883.20     3980.10    988.18 o 
 -15   6   8      893.56     1276.51    476.84 o 
 -14   6   8     1447.48     1959.96    514.43 o 
 -13   6   8      527.29      787.14    414.20 o 
 -12   6   8    10306.16    10250.87    784.60 o 
 -11   6   8      585.54     1238.23    438.51 o 
 -10   6   8     2175.51     2198.21    478.48 o 
  -9   6   8       56.48       50.45    256.65 o 
  -8   6   8      828.07      919.93    320.01 o 
  -7   6   8      373.23      355.64    267.31 o 
  -6   6   8     1543.72     1604.18    347.43 o 
  -5   6   8     6930.60     7078.19    433.76 o 
  -4   6   8      324.55      439.35    206.82 o 
  -3   6   8      720.27     1082.88    261.40 o 
  -2   6   8      133.67      316.51    276.81 o 
  -1   6   8      615.50      741.26    284.64 o 
   0   6   8      333.22      853.05    280.84 o 
   1   6   8     6034.33     5653.23    413.23 o 
   2   6   8      286.11      444.25    229.45 o 
   3   6   8     3061.62     3300.37    341.48 o 
   4   6   8     1204.26     1274.45    259.02 o 
   5   6   8     1944.27     2602.54    376.00 o 
   6   6   8     2061.54     2463.47    386.00 o 
   7   6   8     3834.27     3680.35    425.20 o 
   8   6   8      294.69      398.66    344.77 o 
   9   6   8     2338.56     2426.82    578.80 o 
  10   6   8     2962.80     3494.71    607.16 o 
  11   6   8      153.86      162.72    427.67 o 
  12   6   8     2091.47     3029.05    623.53 o 
  13   6   8      185.53      476.54    494.10 o 
  14   6   8      623.26      910.24    541.72 o 
  15   6   8       96.04     -300.27    544.65 o 
  16   6   8     1460.35     2228.74    636.25 o 
  17   6   8      416.61     1110.53    539.27 o 
 -18   7   8     2303.38     3286.91    856.51 o 
 -17   7   8    11541.55    12385.50   1019.66 o 
 -16   7   8     2878.48     2945.81    736.72 o 
 -15   7   8     6040.74     6173.59   1396.64 o 
 -14   7   8    10116.47    10009.51    806.06 o 
 -13   7   8      414.14      769.37    390.31 o 
 -12   7   8     4860.21     4919.78    699.63 o 
 -11   7   8     8915.85     9229.92    937.58 o 
 -10   7   8       51.37      121.26    303.14 o 
  -9   7   8     8879.90     9539.79    634.24 o 
  -8   7   8     3098.42     3508.86    474.75 o 
  -7   7   8     4167.60     4188.62    488.32 o 
  -6   7   8     7432.28     7712.32    587.75 o 
  -5   7   8     4979.69     5556.59    423.64 o 
  -4   7   8     9638.55     9422.32    496.67 o 
  -3   7   8    17366.22    16733.99    617.96 o 
  -2   7   8       90.05      334.01    232.47 o 
  -1   7   8    12025.80    11478.57    744.65 o 
   0   7   8    24479.75    24664.77    753.68 o 
   1   7   8     1510.97     1819.67    325.66 o 
   2   7   8    27432.17    28151.19   1630.16 o 
   3   7   8     9792.75     9875.24    503.45 o 
   4   7   8     6172.13     7623.12    563.60 o 
   5   7   8    13860.46    14520.58   1697.66 o 
   6   7   8     2770.28     2913.76    436.05 o 
   7   7   8     7424.79     8293.63   1177.90 o 
   8   7   8    16609.40    15745.81   2438.99 o 
   9   7   8       82.42      -83.12    492.86 o 
  10   7   8     5817.23     7543.16    829.72 o 
  11   7   8     5629.24     6469.06    823.24 o 
  12   7   8      144.69      -22.99    485.77 o 
  13   7   8     6824.05     7608.89    895.06 o 
  14   7   8     2277.04     2607.08    668.17 o 
  15   7   8     4044.03     4235.32    802.61 o 
  16   7   8     4640.23     5166.73   1180.59 o 
 -16   8   8     4108.40     6149.55   1087.32 o 
 -15   8   8     3993.71     3928.81    683.60 o 
 -14   8   8     1196.16     1689.95    652.60 o 
 -13   8   8     3815.80     3319.13    619.92 o 
 -12   8   8     5748.09     6470.64    747.60 o 
 -11   8   8     3799.40     5123.51    706.02 o 
 -10   8   8    15495.29    15435.77    840.86 o 
  -9   8   8      887.87      715.54    351.14 o 
  -8   8   8     4139.22     4447.71    549.30 o 
  -7   8   8    11426.09    11382.79    702.40 o 
  -6   8   8        2.46       86.77    302.24 o 
  -5   8   8    10563.82    10236.38    628.52 o 
  -4   8   8     4685.11     5007.50    445.22 o 
  -3   8   8     4576.27     4842.39    550.95 o 
  -2   8   8     6068.73     6264.20    469.59 o 
  -1   8   8     1693.54     1646.06    293.64 o 
   0   8   8     6362.35     5777.52    549.66 o 
   1   8   8    13374.55    14204.26    630.31 o 
   2   8   8     1611.32     1641.83    340.57 o 
   3   8   8     8031.53     7935.01    774.12 o 
   4   8   8     7512.89     7953.16    612.07 o 
   5   8   8      275.97      128.68    324.23 o 
   6   8   8     5999.31     6657.50    858.06 o 
   7   8   8     6701.69     7356.71   1238.27 o 
   8   8   8     1644.33     2149.90    526.26 o 
   9   8   8     7899.74    10046.54    972.59 o 
  10   8   8     1121.13     1514.00    624.70 o 
  11   8   8     3105.14     4347.15    781.85 o 
  12   8   8    12441.45    15114.52   1108.81 o 
  13   8   8     1530.15     2332.95    720.08 o 
 -14   9   8       49.38      -22.21    596.69 o 
 -13   9   8       93.19      766.51    674.28 o 
 -12   9   8     1157.93      988.05    385.87 o 
 -11   9   8      995.42     1314.62    449.14 o 
 -10   9   8      537.39     1022.22    452.19 o 
  -9   9   8     1633.14     1839.86    464.60 o 
  -8   9   8      564.27      608.59    385.93 o 
  -7   9   8     1057.61     1059.33    401.61 o 
  -6   9   8     1755.81     2038.93    464.48 o 
  -5   9   8     2430.80     2361.24    507.72 o 
  -4   9   8     1192.85     1396.89    397.82 o 
  -3   9   8     1059.29     1149.05    342.39 o 
  -2   9   8      460.69      418.00    270.72 o 
  -1   9   8      720.87      698.17    295.15 o 
   0   9   8      989.11      863.14    366.09 o 
   1   9   8      309.96      334.57    314.31 o 
   2   9   8     1349.26     1549.90    418.92 o 
   3   9   8      250.64      645.90    399.19 o 
   4   9   8      269.53      345.35    405.72 o 
   5   9   8      653.11      879.82    475.85 o 
   6   9   8      854.57      962.99    518.17 o 
   7   9   8      362.70      126.48    437.86 o 
   8   9   8      704.42      943.57    523.54 o 
   9   9   8      481.54     1217.94    760.50 o 
  10   9   8     1824.57     3320.48    867.09 o 
  11   9   8       23.42      873.88    718.44 o 
  -7  10   8     1952.89     1965.23    609.20 o 
  -6  10   8      993.16     1881.17    618.11 o 
  -5  10   8     2051.04     2207.25    655.22 o 
  -4  10   8      147.17      567.87    428.93 o 
  -3  10   8     2083.57     2551.68    492.79 o 
  -2  10   8     3552.21     3758.61    549.78 o 
  -1  10   8      642.46      977.19    403.81 o 
   0  10   8     2592.06     1872.82    471.99 o 
   1  10   8     3166.42     3013.61    524.25 o 
   2  10   8       73.93      357.02    406.15 o 
   3  10   8     2165.49     2323.83    584.98 o 
   4  10   8     2104.78     2230.18    578.66 o 
   5  10   8        3.29       60.11    424.15 o 
   6  10   8     2513.65     2353.32    550.46 o 
   7  10   8     1553.75     2262.38    599.85 o 
   8  10   8       23.31     -561.69    628.83 o 
 -24   1   9      528.07      294.43    881.72 o 
 -23   1   9     2581.51     2679.31    517.85 o 
 -22   1   9     3008.18     3552.40    581.39 o 
 -21   1   9      249.39      457.53    349.99 o 
 -20   1   9     2299.98     3798.45    528.89 o 
 -19   1   9      933.60      782.35    428.92 o 
 -18   1   9     2738.38     2840.89    462.70 o 
 -17   1   9     7882.43     8312.23    598.54 o 
 -16   1   9     2984.89     3827.99    460.44 o 
 -15   1   9     7845.70     7697.81    546.84 o 
 -14   1   9    28735.13    27579.52   1074.25 o 
 -13   1   9     1101.41     1346.22    405.19 o 
 -12   1   9    14365.71    12752.29   1206.58 o 
 -11   1   9    16459.41    16031.90    762.93 o 
 -10   1   9     1202.52     1336.66    352.36 o 
  -9   1   9    10871.05    10446.40    606.20 o 
  -8   1   9     1812.08     2286.10    696.36 o 
  -7   1   9    12998.01    11607.18    748.22 o 
  -6   1   9    15459.60    15098.94    542.93 o 
  -5   1   9     1166.75     1347.83    198.00 o 
  -4   1   9    29138.38    28965.82    587.55 o 
  -3   1   9    31793.37    36977.21   1387.23 o 
  -2   1   9     7141.28     7837.80    467.02 o 
  -1   1   9    17330.60    20303.04    695.33 o 
   0   1   9    11247.44    13095.13    579.04 o 
   1   1   9     4939.64     5161.23    574.33 o 
   2   1   9     3477.35     3490.09    254.80 o 
   3   1   9     2319.41     2349.95    232.55 o 
   4   1   9     7784.61     7774.93    355.81 o 
   5   1   9    19731.98    20253.34    791.27 o 
   6   1   9       10.02      107.63    164.60 o 
   7   1   9    13581.92    12689.85    469.35 o 
   8   1   9    29345.21    27865.69    829.75 o 
   9   1   9       44.05       56.40    193.98 o 
  10   1   9    27853.01    26222.03   1168.14 o 
  11   1   9     8444.60     8166.70    438.58 o 
  12   1   9     4966.21     5268.31    405.69 o 
  13   1   9     2280.62     2395.82    313.69 o 
  14   1   9      137.78      305.83    251.11 o 
  15   1   9     4973.82     4682.06    429.12 o 
  16   1   9     4677.89     4813.52    456.19 o 
  17   1   9     1786.96     1943.00    429.99 o 
  18   1   9     8492.57     7425.31    665.35 o 
  19   1   9     2930.11     2465.89    485.19 o 
  20   1   9      875.36     1218.61    440.11 o 
 -23   2   9     1545.41     1964.86    785.32 o 
 -22   2   9     5231.05     7335.06    843.38 o 
 -21   2   9     8530.23    10522.09    947.02 o 
 -20   2   9        9.41        7.28    321.58 o 
 -19   2   9    10399.85    10495.82    776.33 o 
 -18   2   9    10552.09    10533.07    677.99 o 
 -17   2   9      613.69     1088.14    376.00 o 
 -16   2   9    28080.86    25717.79   1650.11 o 
 -15   2   9    18152.72    17327.32    868.78 o 
 -14   2   9    12645.08    12134.26    612.16 o 
 -13   2   9    24797.70    24388.00   1024.98 o 
 -12   2   9      429.60      378.43    255.24 o 
 -11   2   9     4594.52     5151.53    436.28 o 
 -10   2   9     7211.38     6536.13    630.38 o 
  -9   2   9      269.58      420.38    218.41 o 
  -8   2   9     8252.79     7695.21    513.70 o 
  -7   2   9    13738.16    12888.60    867.04 o 
  -6   2   9     1861.29     2008.26    240.38 o 
  -5   2   9    34422.09    33096.36   1115.41 o 
  -4   2   9    27295.01    27343.91    505.98 o 
  -3   2   9    18973.02    18364.00    461.45 o 
  -2   2   9    88149.78    95829.89   3680.21 o 
  -1   2   9      557.52     1089.39    200.74 o 
   0   2   9    32769.23    33666.58   1204.40 o 
   1   2   9    45568.10    49913.28   1222.69 o 
   2   2   9       72.91      149.31    125.72 o 
   3   2   9    33544.13    33629.27   1488.73 o 
   4   2   9    26734.53    25363.31   1073.10 o 
   5   2   9    10670.80    10542.92    560.53 o 
   6   2   9    42363.46    41354.27   2008.01 o 
   7   2   9    10035.37     9812.08    512.96 o 
   8   2   9    17144.96    15777.70    894.55 o 
   9   2   9    41458.59    37497.29   1587.51 o 
  10   2   9      169.70      159.34    210.16 o 
  11   2   9     5477.94     5479.09    468.20 o 
  12   2   9    11097.20    10369.19    597.12 o 
  13   2   9       14.06      114.93    242.87 o 
  14   2   9     4782.71     4610.03    484.95 o 
  15   2   9     6030.62     5902.31    572.75 o 
  16   2   9     1429.84     1405.95    393.65 o 
  17   2   9    13318.94    13446.36    773.52 o 
  18   2   9     1693.56     1427.52    421.23 o 
  19   2   9     7391.53     6818.58    667.71 o 
  20   2   9    14533.11    13282.35   1787.21 o 
 -23   3   9     3868.09     3836.18    880.41 o 
 -22   3   9     1153.17     1818.68    562.33 o 
 -21   3   9     1324.92     1735.85    655.47 o 
 -20   3   9     5651.04     7545.47    885.31 o 
 -19   3   9     1399.39     2252.89    595.88 o 
 -18   3   9      409.90      283.89    504.47 o 
 -17   3   9     4616.53     5909.41    745.25 o 
 -16   3   9     3397.68     3925.18    635.53 o 
 -15   3   9     2923.41     3423.03    679.64 o 
 -14   3   9    17074.07    17366.17    938.49 o 
 -13   3   9      226.49      327.09    305.55 o 
 -12   3   9     2085.88     2208.49    460.30 o 
 -11   3   9     3388.04     3466.59    824.63 o 
 -10   3   9       44.97       92.86    283.55 o 
  -9   3   9     3316.58     3049.07    466.38 o 
  -8   3   9     1028.01     1635.84    357.45 o 
  -7   3   9     6073.98     6583.04    570.66 o 
  -6   3   9     1855.14     1998.77    306.27 o 
  -5   3   9      500.98      425.78    223.48 o 
  -4   3   9     3714.75     3811.68    376.13 o 
  -3   3   9    13764.33    13863.74    682.13 o 
  -2   3   9    10381.90    10806.00    589.49 o 
  -1   3   9    21822.07    23590.53   1319.84 o 
   0   3   9      581.86     1044.70    183.68 o 
   1   3   9     8926.07     9531.30    677.46 o 
   2   3   9    11914.80    12981.40    375.11 o 
   3   3   9     1819.50     2031.59    194.58 o 
   4   3   9     3561.36     4111.10    305.00 o 
   5   3   9    17242.83    18481.13    516.23 o 
   6   3   9      799.11     1016.60    212.05 o 
   7   3   9     5676.64     6066.71    429.61 o 
   8   3   9    24432.52    25100.41    787.11 o 
   9   3   9      376.75      296.13    279.42 o 
  10   3   9    13281.15    13973.15    685.59 o 
  11   3   9     1766.88     1513.45    355.27 o 
  12   3   9     1253.75     1390.12    346.36 o 
  13   3   9     2199.51     2213.24    409.74 o 
  14   3   9      560.63      724.54    335.25 o 
  15   3   9     1809.09     1617.84    394.02 o 
  16   3   9     4906.57     4528.97    543.38 o 
  17   3   9      352.89      323.11    379.80 o 
  18   3   9     2018.55     2283.74    515.76 o 
  19   3   9     1508.45     1519.63    453.30 o 
  20   3   9     1868.44     2046.10    713.99 o 
 -22   4   9        7.38      392.66    528.25 o 
 -21   4   9       71.61      -54.33    428.45 o 
 -20   4   9       21.90      -99.91    391.74 o 
 -19   4   9      538.71      325.37    401.02 o 
 -18   4   9       33.81      246.16    358.74 o 
 -17   4   9     2627.44     3825.85   1021.09 o 
 -16   4   9     2164.17     3258.70    576.67 o 
 -15   4   9      547.37      769.79    405.48 o 
 -14   4   9      541.34      543.17    340.70 o 
 -13   4   9      890.11     1039.43    422.81 o 
 -12   4   9     1059.85     1434.77    455.57 o 
 -11   4   9      367.81      393.68    283.93 o 
 -10   4   9      832.07     1003.33    361.46 o 
  -9   4   9      223.90      183.94    273.25 o 
  -8   4   9      618.28      865.95    316.41 o 
  -7   4   9      302.31      284.59    259.89 o 
  -6   4   9      386.50      454.55    244.86 o 
  -5   4   9     6641.45     6514.14    457.53 o 
  -4   4   9      261.38      505.25    180.30 o 
  -3   4   9       44.11      269.84    182.46 o 
  -2   4   9     2208.16     2701.10    335.52 o 
  -1   4   9     8613.82     8523.99    584.54 o 
   0   4   9      120.17      395.02    195.81 o 
   1   4   9     5597.28     6286.67    416.51 o 
   2   4   9      254.34      345.97    193.15 o 
   3   4   9      618.49      539.41    204.74 o 
   4   4   9      953.74     1173.13    282.27 o 
   5   4   9     1057.22     1070.07    322.42 o 
   6   4   9     3452.56     3745.95    387.98 o 
   7   4   9      908.95      914.19    411.00 o 
   8   4   9     4302.78     4442.03    599.97 o 
   9   4   9     1086.52     1571.27    443.71 o 
  10   4   9       33.83      178.31    358.99 o 
  11   4   9       60.10      169.03    389.48 o 
  12   4   9     4235.68     4501.60    662.40 o 
  13   4   9      169.05      164.05    405.50 o 
  14   4   9     1513.75     2373.13    571.55 o 
  15   4   9       20.02      -98.01    416.86 o 
  16   4   9       99.26      305.48    532.30 o 
  17   4   9      559.28     1161.34    609.18 o 
  18   4   9      751.65     1067.95    536.69 o 
 -21   5   9      867.48     1119.71    691.27 o 
 -20   5   9     3271.36     4041.17    699.15 o 
 -19   5   9     2378.01     2676.79    965.05 o 
 -18   5   9     2433.32     3374.08    713.47 o 
 -17   5   9     7611.92     8602.53    854.63 o 
 -16   5   9       52.24      187.30    344.21 o 
 -15   5   9     4767.20     4976.69    654.33 o 
 -14   5   9    15965.24    15717.98    922.25 o 
 -13   5   9      600.25      372.92    330.75 o 
 -12   5   9     9627.40    10213.25    732.72 o 
 -11   5   9    16447.82    14654.26    860.65 o 
 -10   5   9     2118.88     2307.67    480.36 o 
  -9   5   9     7165.18     7645.32    662.66 o 
  -8   5   9     5056.58     4868.08    571.96 o 
  -7   5   9    16090.35    15146.89    928.35 o 
  -6   5   9    20528.32    20389.09    698.58 o 
  -5   5   9      493.29      663.78    205.59 o 
  -4   5   9    15029.72    15006.95    690.36 o 
  -3   5   9    16772.45    16066.06    775.67 o 
  -2   5   9     1803.65     2480.41    360.64 o 
  -1   5   9    13104.35    12948.12    594.80 o 
   0   5   9    11639.53    11773.22    553.83 o 
   1   5   9     3963.48     3773.87    332.50 o 
   2   5   9     9321.07     9957.15    541.18 o 
   3   5   9      124.39      321.45    197.76 o 
   4   5   9     3289.09     3986.50    415.54 o 
   5   5   9    12049.69    12165.40    597.65 o 
   6   5   9      179.35      247.62    219.65 o 
   7   5   9    22829.65    21298.20   1575.18 o 
   8   5   9    24788.18    26544.28   3371.68 o 
   9   5   9      390.18      951.86    423.69 o 
  10   5   9    14987.60    15848.05   1159.95 o 
  11   5   9    10719.95    11540.46   1055.19 o 
  12   5   9     1859.78     2176.63    588.49 o 
  13   5   9    18931.32    20565.81   1153.71 o 
  14   5   9       32.49      -21.99    470.31 o 
  15   5   9     7405.30     8778.42   2032.00 o 
  16   5   9     7278.44     7956.54    919.86 o 
  17   5   9      340.49      293.02    537.85 o 
 -19   6   9     4902.93     4210.29   1062.76 o 
 -18   6   9     8270.94     9341.83   1220.56 o 
 -17   6   9      233.05      309.52    506.09 o 
 -16   6   9    11185.76    11006.08    866.70 o 
 -15   6   9     5940.62     6642.61    781.13 o 
 -14   6   9     4611.79     5108.26   1013.26 o 
 -13   6   9     9410.87     9316.54    777.12 o 
 -12   6   9     1301.65     1895.36    767.68 o 
 -11   6   9    11103.00    11591.34    943.76 o 
 -10   6   9     8910.60     8404.40    730.93 o 
  -9   6   9     2402.99     2456.07    553.06 o 
  -8   6   9     6366.22     6505.27    554.61 o 
  -7   6   9    20344.53    20278.66   1386.83 o 
  -6   6   9      170.51      205.58    227.37 o 
  -5   6   9    23709.02    23631.36    720.67 o 
  -4   6   9     8577.54     8789.05    471.62 o 
  -3   6   9     7163.32     7239.46    431.72 o 
  -2   6   9    16745.80    17228.26   1521.39 o 
  -1   6   9     1962.47     2257.67    371.40 o 
   0   6   9    16498.45    17025.17    860.56 o 
   1   6   9    27017.71    27269.03   1621.17 o 
   2   6   9      595.90      687.96    254.60 o 
   3   6   9    14089.87    13628.08    626.29 o 
   4   6   9    18210.00    17355.97    863.58 o 
   5   6   9     2695.98     3313.29    515.62 o 
   6   6   9    19411.82    19494.34   1992.04 o 
   7   6   9     3449.12     3271.87    559.86 o 
   8   6   9     9890.70    11395.71    917.38 o 
   9   6   9    11325.09    13469.56    921.92 o 
  10   6   9       81.04      526.49    515.35 o 
  11   6   9     5580.69     7281.92    850.56 o 
  12   6   9     8027.23     9482.99    957.97 o 
  13   6   9      604.46      725.54    586.01 o 
  14   6   9     6136.45     7102.42    899.52 o 
  15   6   9     3850.80     4215.31    748.62 o 
  16   6   9      277.32      441.99    509.96 o 
 -17   7   9     3149.26     3389.33    697.72 o 
 -16   7   9     1090.58     1202.69    488.13 o 
 -15   7   9      238.37      450.32    386.73 o 
 -14   7   9     1181.82     1576.52    525.63 o 
 -13   7   9      114.64      180.71    382.37 o 
 -12   7   9     4709.34     4236.68    665.80 o 
 -11   7   9       63.25       35.46    381.49 o 
 -10   7   9      677.97      962.05    351.60 o 
  -9   7   9     2250.89     1897.50    418.49 o 
  -8   7   9      662.40     1244.33    387.56 o 
  -7   7   9      111.67      -41.23    282.79 o 
  -6   7   9     1680.55     1876.71    371.15 o 
  -5   7   9      414.30      510.85    281.69 o 
  -4   7   9     1134.50     1409.51    289.62 o 
  -3   7   9     1123.97     1257.41    288.41 o 
  -2   7   9     1303.41     1908.99    315.90 o 
  -1   7   9     4656.01     4486.35    584.66 o 
   0   7   9      120.04      150.83    239.01 o 
   1   7   9     3522.45     3872.27    397.38 o 
   2   7   9     4945.66     5352.61    596.16 o 
   3   7   9      296.63      580.82    315.36 o 
   4   7   9      885.89     1014.48    325.57 o 
   5   7   9     3668.15     3982.51    474.96 o 
   6   7   9     3089.81     3151.04    487.05 o 
   7   7   9      898.20     1430.43    394.89 o 
   8   7   9     3188.36     4239.14    669.59 o 
   9   7   9      101.21      580.44    460.03 o 
  10   7   9      952.89     1629.36    602.94 o 
  11   7   9      287.46       49.11    491.27 o 
  12   7   9     1097.55     1399.91    646.65 o 
  13   7   9      479.26     1042.43    605.69 o 
  14   7   9       65.23     -218.75    579.36 o 
  15   7   9      409.15      996.14    904.71 o 
 -15   8   9       30.01      802.30    651.56 o 
 -14   8   9     1556.19     1513.23    555.64 o 
 -13   8   9      906.89      791.88    458.48 o 
 -12   8   9      718.56      886.01    564.82 o 
 -11   8   9     1940.06     2466.78    486.42 o 
 -10   8   9     3450.50     3690.33    534.06 o 
  -9   8   9      323.52      562.08    379.69 o 
  -8   8   9     3328.49     3243.37    516.08 o 
  -7   8   9     1916.87     2221.70    449.12 o 
  -6   8   9      601.84      660.75    343.67 o 
  -5   8   9     4438.97     5043.07    546.44 o 
  -4   8   9     1992.70     1989.98    345.22 o 
  -3   8   9      146.72      283.24    290.23 o 
  -2   8   9     3158.78     3645.43    452.14 o 
  -1   8   9     3621.73     3591.83    384.63 o 
   0   8   9       63.98       -2.56    234.17 o 
   1   8   9     7296.17     6971.86    606.16 o 
   2   8   9        1.46       98.76    251.58 o 
   3   8   9     1651.24     2270.13    435.69 o 
   4   8   9       74.28      655.92    317.18 o 
   5   8   9     3595.86     3602.94    537.64 o 
   6   8   9     2357.31     2953.31    472.20 o 
   7   8   9      808.77      581.84    372.05 o 
   8   8   9     1832.90     2093.91    638.37 o 
   9   8   9     1954.58     2751.72    627.61 o 
  10   8   9        1.40      134.23    511.41 o 
  11   8   9      708.16     1308.37    591.55 o 
  12   8   9     2265.89     2587.37    727.97 o 
  13   8   9      104.11      803.60    912.02 o 
  14   8   9     1453.19     2120.82   1056.75 o 
 -13   9   9      129.77      -67.92    780.61 o 
 -12   9   9     8622.52     9347.50   1291.88 o 
 -11   9   9     5748.44     6643.69    976.46 o 
 -10   9   9     1785.83     2859.29    493.98 o 
  -9   9   9    18440.79    20293.58   1720.59 o 
  -8   9   9     2414.67     1846.94    480.85 o 
  -7   9   9     7706.70     7736.87   1066.88 o 
  -6   9   9    13401.36    13192.67    786.79 o 
  -5   9   9       33.28      -49.71    300.61 o 
  -4   9   9     6465.62     6494.23   1144.80 o 
  -3   9   9     4801.98     4177.07    470.39 o 
  -2   9   9      115.58      278.80    289.96 o 
  -1   9   9     3982.35     3608.43    414.51 o 
   0   9   9     3738.00     3609.05    410.85 o 
   1   9   9     1148.72     1488.88    528.27 o 
   2   9   9     6778.73     6834.40    649.13 o 
   3   9   9      583.44      389.28    342.14 o 
   4   9   9     3214.50     2970.24    500.16 o 
   5   9   9     7340.34     7600.16    972.89 o 
   6   9   9       15.36      302.28    434.91 o 
   7   9   9     5989.02     5449.01   1507.93 o 
   8   9   9     4447.69     6161.82   1116.06 o 
   9   9   9      572.19      337.80    834.69 o 
  -6  10   9       18.86      596.43    718.96 o 
  -5  10   9     5774.89     4868.90   1155.51 o 
  -4  10   9     3311.48     3530.92    650.92 o 
  -3  10   9      898.79      864.75    403.40 o 
  -2  10   9     3845.49     3934.76    563.80 o 
  -1  10   9      786.74      697.39    437.21 o 
   0  10   9     5394.91     4525.61    606.53 o 
   1  10   9     6445.28     6321.77    795.99 o 
   2  10   9       40.51      -46.36    449.32 o 
   3  10   9     6143.40     5805.51    858.33 o 
   4  10   9     3985.70     3044.86    627.69 o 
   5  10   9      483.57      650.80    544.59 o 
   6  10   9     4726.66     3621.70    870.22 o 
   7  10   9     1152.55     1076.09    676.64 o 
 -23   0  10     1158.12     1605.38    587.84 o 
 -22   0  10     7982.49     7933.21    887.74 o 
 -21   0  10     2607.39     3572.74    665.75 o 
 -20   0  10     1191.16     1675.13    740.12 o 
 -19   0  10     2609.01     2549.53    862.64 o 
 -18   0  10     1449.35     1176.67    725.49 o 
 -17   0  10     2047.60     1688.19    681.60 o 
 -16   0  10    20213.03    18215.34   1398.47 o 
 -15   0  10     7609.42     8040.47   1047.35 o 
 -14   0  10    26520.70    24587.21   1484.42 o 
 -13   0  10    35646.99    33904.93   1648.48 o 
 -12   0  10      136.67      597.22    577.10 o 
 -11   0  10    24151.89    23795.36   1331.06 o 
 -10   0  10    38325.15    36250.95   1567.50 o 
  -9   0  10     5701.33     5730.24    745.87 o 
  -8   0  10    32323.26    31255.86   1389.85 o 
  -7   0  10     7135.84     7309.23    757.36 o 
  -6   0  10     6644.77     5857.88    484.32 o 
  -5   0  10    40437.97    37953.03   1157.33 o 
  -4   0  10    10976.35    11000.87    603.01 o 
  -3   0  10    41461.58    42844.87   1496.96 o 
  -2   0  10    52246.32    58057.41   1711.18 o 
  -1   0  10     1780.36     2685.64    563.78 o 
   0   0  10    10863.23    12247.10    875.71 o 
   1   0  10    12684.70    13117.60   1844.81 o 
   2   0  10      832.14     1122.03    377.90 o 
   3   0  10    20472.33    19402.62   1376.78 o 
   4   0  10     2626.74     2788.16    408.63 o 
   5   0  10     4514.85     4803.33    498.59 o 
   6   0  10    29950.19    29414.87    967.93 o 
   7   0  10     2449.64     3112.18    469.00 o 
   8   0  10    35766.16    33764.11   1078.17 o 
   9   0  10    64273.21    62705.36   1474.89 o 
  10   0  10    12353.79    13073.63    763.95 o 
  11   0  10    21118.01    20491.64    939.19 o 
  12   0  10    12615.83    12149.87    798.47 o 
  13   0  10     4397.22     4095.01    555.47 o 
  14   0  10    24897.42    23246.97   1082.23 o 
  15   0  10      546.34      537.54    387.10 o 
  16   0  10     7435.16     8027.67   2352.68 o 
  17   0  10    10249.44     9638.80    885.41 o 
  18   0  10      131.26      361.29    469.99 o 
  19   0  10     6824.77     6591.84   1115.27 o 
 -24   1  10       14.79      435.76    639.80 o 
 -23   1  10     2922.05     2904.19    561.62 o 
 -22   1  10     1684.67     1699.18    498.14 o 
 -21   1  10      691.69      880.28    432.35 o 
 -20   1  10     2323.92     2221.71    478.26 o 
 -19   1  10       53.66     -246.75    325.34 o 
 -18   1  10     1023.27     1205.56    375.68 o 
 -17   1  10     4670.98     4680.31    526.04 o 
 -16   1  10      268.82      618.37    325.07 o 
 -15   1  10     7911.76     7843.83   1211.80 o 
 -14   1  10     4158.15     4817.82    600.65 o 
 -13   1  10     8717.24     7970.53    672.20 o 
 -12   1  10    13781.87    13809.96    769.92 o 
 -11   1  10     2083.27     1900.20    432.78 o 
 -10   1  10     4585.26     4820.47    540.66 o 
  -9   1  10    15962.47    15238.60    996.27 o 
  -8   1  10      140.43      269.46    275.03 o 
  -7   1  10     2257.98     2338.69    391.97 o 
  -6   1  10    11526.94    10821.07    500.88 o 
  -5   1  10     4016.50     4280.05    316.45 o 
  -4   1  10     9919.03    10328.10    401.45 o 
  -3   1  10    29064.74    32703.18   1379.40 o 
  -2   1  10     6020.16     6947.40    490.24 o 
  -1   1  10    21435.99    24659.54    795.44 o 
   0   1  10     7659.43     9446.00    529.13 o 
   1   1  10     1436.93     1644.01    205.62 o 
   2   1  10    16753.17    16502.04    477.29 o 
   3   1  10     4299.42     4733.67    322.75 o 
   4   1  10     8467.62     8054.41    392.07 o 
   5   1  10     1582.17     1490.74    238.91 o 
   6   1  10     1669.12     1971.92    245.62 o 
   7   1  10    11576.58    11406.66    473.53 o 
   8   1  10     4105.13     4270.36    348.47 o 
   9   1  10     6270.19     6273.39    538.02 o 
  10   1  10    17060.05    16960.78    592.15 o 
  11   1  10      524.34      723.34    242.76 o 
  12   1  10     5484.76     5537.41    465.66 o 
  13   1  10     7906.06     7726.33    503.46 o 
  14   1  10      431.81      490.70    271.00 o 
  15   1  10     5006.20     4849.70    450.53 o 
  16   1  10     7855.49     8233.20    658.59 o 
  17   1  10       24.45      -11.53    347.33 o 
  18   1  10     4446.48     4371.91    839.70 o 
  19   1  10     3378.79     3595.87    742.44 o 
  20   1  10      572.49      758.10    509.68 o 
 -23   2  10       21.89      488.27    647.11 o 
 -22   2  10       59.16      159.82    465.45 o 
 -21   2  10        6.42     -292.47    371.75 o 
 -20   2  10      373.46      635.93    482.52 o 
 -19   2  10      274.70      310.79    411.86 o 
 -18   2  10      385.82      162.33    509.57 o 
 -17   2  10      328.95      296.35    389.91 o 
 -16   2  10       45.48      -62.33    298.51 o 
 -15   2  10      286.40      502.83    294.23 o 
 -14   2  10      201.89      190.67    269.85 o 
 -13   2  10      366.11      330.52    274.36 o 
 -12   2  10      301.70      304.29    265.37 o 
 -11   2  10       22.45       32.06    240.94 o 
 -10   2  10      720.74      705.08    263.16 o 
  -9   2  10     2211.97     2036.90    336.09 o 
  -8   2  10      754.97      754.82    258.26 o 
  -7   2  10       22.96       24.27    183.92 o 
  -6   2  10     1597.32     1728.02    244.00 o 
  -5   2  10      201.51      163.60    177.27 o 
  -4   2  10       39.44      100.19    176.90 o 
  -3   2  10       37.88       83.24    153.62 o 
  -2   2  10     1580.00     2252.68    249.59 o 
  -1   2  10     1849.77     2536.50    276.71 o 
   0   2  10     1041.76     1299.44    234.96 o 
   1   2  10     1029.85     1501.56    250.92 o 
   2   2  10        1.23       49.64    145.82 o 
   3   2  10      104.73      158.42    158.38 o 
   4   2  10      179.86      207.04    211.46 o 
   5   2  10      135.56      224.09    202.28 o 
   6   2  10     2470.95     2577.28    340.22 o 
   7   2  10      757.34     1008.64    265.39 o 
   8   2  10       16.70       91.74    249.55 o 
   9   2  10      264.32      513.53    259.20 o 
  10   2  10       73.62      475.30    258.60 o 
  11   2  10      111.00      218.72    265.12 o 
  12   2  10     1572.67     1829.02    347.25 o 
  13   2  10        4.88     -174.38    258.34 o 
  14   2  10       18.55      249.42    300.86 o 
  15   2  10       79.84       63.14    354.67 o 
  16   2  10       99.32      405.34    360.19 o 
  17   2  10      354.52      479.17    359.37 o 
  18   2  10       35.35      125.04    381.96 o 
  19   2  10       59.34      446.48    382.18 o 
  20   2  10       24.34      281.63    622.03 o 
 -22   3  10     3662.68     4494.27    962.70 o 
 -21   3  10      962.36     1762.33    583.37 o 
 -20   3  10     6725.18     7247.16    858.29 o 
 -19   3  10       21.09      229.75    441.90 o 
 -18   3  10     4996.73     5664.73    760.62 o 
 -17   3  10     5954.03     6836.92    795.37 o 
 -16   3  10     4094.29     4273.32    647.35 o 
 -15   3  10    10442.24    10339.27    808.82 o 
 -14   3  10     6129.51     7019.27    708.85 o 
 -13   3  10     2878.61     3275.51    539.82 o 
 -12   3  10    14665.66    13514.35    856.91 o 
 -11   3  10     2356.23     2817.83    525.69 o 
 -10   3  10     7798.49     7587.84    680.89 o 
  -9   3  10    12271.21    12138.96    741.83 o 
  -8   3  10     1155.26     1290.54    408.60 o 
  -7   3  10     6086.08     6541.34    493.99 o 
  -6   3  10    23782.00    23842.80    777.61 o 
  -5   3  10     4790.54     4965.48    424.31 o 
  -4   3  10    17352.46    16936.05    647.59 o 
  -3   3  10    14359.18    14353.25    731.73 o 
  -2   3  10     4216.68     5308.99    520.39 o 
  -1   3  10    41333.57    42504.99   1130.72 o 
   0   3  10     4311.26     4502.78    497.21 o 
   1   3  10    14291.60    13763.35    661.38 o 
   2   3  10    19754.27    20029.34    639.31 o 
   3   3  10       66.15      256.64    167.26 o 
   4   3  10     9388.64    10422.56    434.19 o 
   5   3  10     8375.13     9293.14    468.90 o 
   6   3  10    10692.30    11373.82    546.99 o 
   7   3  10    21942.52    22574.18    758.41 o 
   8   3  10     2137.75     2502.74    370.47 o 
   9   3  10     4845.70     4950.60    465.87 o 
  10   3  10    24122.59    23335.41   1464.21 o 
  11   3  10     1147.19     1213.24    313.68 o 
  12   3  10     8052.82     7373.46   1008.93 o 
  13   3  10     8306.31     8370.70   1174.05 o 
  14   3  10      246.76      359.22    332.04 o 
  15   3  10     3843.14     4185.05    535.19 o 
  16   3  10     3762.21     3690.13    551.97 o 
  17   3  10      525.68      955.43    418.20 o 
  18   3  10    12097.70    10702.86   2322.24 o 
  19   3  10     2591.45     1887.79    835.48 o 
  20   3  10     2164.85     1633.33    791.85 o 
 -21   4  10     4672.95     5720.84   1088.10 o 
 -20   4  10       39.24      -94.64    387.20 o 
 -19   4  10     2291.07     2976.95    628.75 o 
 -18   4  10     2732.87     2631.55    610.50 o 
 -17   4  10      275.29      659.36    449.79 o 
 -16   4  10    13034.20    12919.82    929.90 o 
 -15   4  10     5777.20     5701.40    721.57 o 
 -14   4  10     9138.95     9301.98    833.60 o 
 -13   4  10    29713.07    30308.09   1266.77 o 
 -12   4  10        3.77      136.27    337.26 o 
 -11   4  10    23062.26    23190.20   1051.65 o 
 -10   4  10    18213.73    18990.85   1142.97 o 
  -9   4  10     5854.03     6965.20    679.81 o 
  -8   4  10    21134.05    20530.07   1094.90 o 
  -7   4  10     5898.20     5331.47    490.34 o 
  -6   4  10     2579.92     2343.64    318.58 o 
  -5   4  10    41745.96    40436.24   1000.69 o 
  -4   4  10      983.04     1237.81    295.66 o 
  -3   4  10    16134.32    16918.94    896.74 o 
  -2   4  10    29973.04    29847.20    914.54 o 
  -1   4  10      218.17      360.98    217.99 o 
   0   4  10    14681.77    14750.13    733.20 o 
   1   4  10    11407.85    11884.22    482.84 o 
   2   4  10      433.56      569.28    214.23 o 
   3   4  10     7365.29     7956.08    469.78 o 
   4   4  10     4596.74     4963.92    514.77 o 
   5   4  10     4498.08     5493.61    499.65 o 
   6   4  10    29415.46    29897.17   1158.98 o 
   7   4  10     7205.08     8376.20    702.89 o 
   8   4  10     8125.79     9089.80    779.88 o 
   9   4  10    25940.60    27705.99   1188.57 o 
  10   4  10       58.93      293.91    436.92 o 
  11   4  10    18006.30    19320.50   1071.24 o 
  12   4  10     5828.36     6575.89    766.81 o 
  13   4  10     3154.66     2920.42    619.30 o 
  14   4  10    18440.40    19292.47   1586.83 o 
  15   4  10     2040.06     2185.79    651.05 o 
  16   4  10     4445.65     4514.95    794.55 o 
  17   4  10     9435.49    10313.07   1353.53 o 
 -20   5  10      965.60     1607.73    770.69 o 
 -19   5  10       82.31      513.61    513.22 o 
 -18   5  10      799.30      762.87    489.23 o 
 -17   5  10     1602.23     2262.58    521.82 o 
 -16   5  10        9.96      264.57    392.42 o 
 -15   5  10     3560.56     3157.53    555.50 o 
 -14   5  10     1025.64     1278.32    445.13 o 
 -13   5  10     1533.01     2174.26    469.02 o 
 -12   5  10     3608.52     4078.27    601.29 o 
 -11   5  10       50.60       -1.72    393.38 o 
 -10   5  10     7123.54     7392.40    698.28 o 
  -9   5  10     9480.34     9666.01    707.23 o 
  -8   5  10      714.50      568.32    390.47 o 
  -7   5  10     3916.73     3842.19    517.20 o 
  -6   5  10     8727.61     8104.09    527.17 o 
  -5   5  10     3010.60     3264.38    347.81 o 
  -4   5  10     2305.23     2575.49    322.28 o 
  -3   5  10     9381.79     8821.47    633.31 o 
  -2   5  10      292.83      572.63    264.69 o 
  -1   5  10     4546.85     5534.74    507.91 o 
   0   5  10       33.22       72.94    236.68 o 
   1   5  10     3910.34     4278.63    368.46 o 
   2   5  10     4582.03     4914.41    391.18 o 
   3   5  10      313.72      591.17    294.38 o 
   4   5  10     2905.09     3713.98    401.60 o 
   5   5  10     1668.28     1503.29    316.52 o 
   6   5  10      471.85      749.99    273.25 o 
   7   5  10     4387.38     5048.88    670.73 o 
   8   5  10     2607.64     3194.16    597.19 o 
   9   5  10     5968.24     7096.97    784.00 o 
  10   5  10     6177.00     7527.12    796.57 o 
  11   5  10      629.62      993.77    534.56 o 
  12   5  10     6514.71     7070.68    844.36 o 
  13   5  10     4724.41     5191.56    819.54 o 
  14   5  10       56.93      802.79    532.00 o 
  15   5  10     1961.89     2271.22    649.20 o 
  16   5  10     2617.90     3185.84    993.01 o 
 -18   6  10      227.27     1263.64    793.94 o 
 -17   6  10     1584.05     2049.62    546.95 o 
 -16   6  10      906.02      942.98    556.02 o 
 -15   6  10      114.07     -128.15    374.51 o 
 -14   6  10      173.20      182.62    394.24 o 
 -13   6  10     3080.87     3900.22    811.18 o 
 -12   6  10     2349.16     2186.62    512.05 o 
 -11   6  10      256.06      532.59    382.88 o 
 -10   6  10     1121.70      762.18    419.37 o 
  -9   6  10        8.40       70.80    337.02 o 
  -8   6  10     4770.82     5447.70    637.31 o 
  -7   6  10       17.83      335.12    246.48 o 
  -6   6  10     5843.25     6330.64    457.29 o 
  -5   6  10     2849.80     3401.85    366.12 o 
  -4   6  10     6792.58     7025.80    468.73 o 
  -3   6  10     4810.13     4770.04    437.67 o 
  -2   6  10      933.01     1179.92    373.10 o 
  -1   6  10      330.91      505.61    255.98 o 
   0   6  10     1653.41     2162.09    373.44 o 
   1   6  10     3680.53     3631.06    459.62 o 
   2   6  10      210.30      175.42    278.96 o 
   3   6  10     2498.75     2594.16    383.47 o 
   4   6  10     1395.29     1981.70    352.64 o 
   5   6  10      155.09      487.13    293.93 o 
   6   6  10     4754.36     5515.17    529.46 o 
   7   6  10      167.28      342.98    414.62 o 
   8   6  10     1123.27      925.57    617.33 o 
   9   6  10     1896.95     2672.04    625.70 o 
  10   6  10     1228.17     2118.25    554.25 o 
  11   6  10     1244.93     1441.99    568.16 o 
  12   6  10     1076.79     1014.70    554.86 o 
  13   6  10      211.78      380.49    547.28 o 
  14   6  10      671.88     1055.80    570.75 o 
  15   6  10      339.86      454.96    513.51 o 
 -16   7  10      619.85     1075.86    507.86 o 
 -15   7  10     3747.06     3382.25    635.43 o 
 -14   7  10     3435.86     3767.89    811.18 o 
 -13   7  10     1357.37     1891.98    548.13 o 
 -12   7  10     7160.31     7335.19   1420.02 o 
 -11   7  10      612.14      988.85    459.95 o 
 -10   7  10     1648.40     1577.99    498.58 o 
  -9   7  10     6088.42     6622.56    767.79 o 
  -8   7  10     2438.92     2510.95    525.64 o 
  -7   7  10     5616.40     5956.53    606.11 o 
  -6   7  10     9364.42    10371.90    863.24 o 
  -5   7  10      500.87      443.22    284.44 o 
  -4   7  10     4965.24     5371.49    475.60 o 
  -3   7  10     8539.26     8609.39    525.63 o 
  -2   7  10     1525.39     2267.03    339.09 o 
  -1   7  10    28809.38    26917.97   1131.24 o 
   0   7  10     5788.13     5486.10    454.84 o 
   1   7  10     9694.11     9946.87    715.79 o 
   2   7  10    19017.28    20252.50   1266.44 o 
   3   7  10      130.69      388.72    273.46 o 
   4   7  10    15649.72    15364.43   1417.03 o 
   5   7  10    12266.52    11816.72   1114.26 o 
   6   7  10     3440.16     3329.75    462.50 o 
   7   7  10    13716.93    15677.72   1025.90 o 
   8   7  10      908.88      898.03    577.21 o 
   9   7  10     1456.56     1259.07    547.66 o 
  10   7  10     5459.08     6548.64    830.01 o 
  11   7  10     1595.31     1986.03    658.38 o 
  12   7  10     2869.59     3664.68    738.67 o 
  13   7  10     6912.72     8401.25   1296.06 o 
  14   7  10        0.95      625.17    953.04 o 
 -14   8  10     1273.66     3240.80   1018.61 o 
 -13   8  10     8765.58     9537.29   2078.50 o 
 -12   8  10      157.44      -63.80    437.38 o 
 -11   8  10     5813.67     6988.60   1946.96 o 
 -10   8  10     5632.28     5914.19    995.75 o 
  -9   8  10     1960.50     1871.06    486.30 o 
  -8   8  10    10881.27    11018.56    708.04 o 
  -7   8  10     6520.64     6551.85   1071.07 o 
  -6   8  10     4006.41     3869.06    516.63 o 
  -5   8  10    11593.39    11124.37    614.83 o 
  -4   8  10      627.59      544.53    310.25 o 
  -3   8  10     5094.32     5418.52    485.43 o 
  -2   8  10     6978.68     6899.91    523.45 o 
  -1   8  10      229.89      552.21    251.27 o 
   0   8  10     9117.25     8724.96    787.07 o 
   1   8  10     3038.06     3253.14    497.08 o 
   2   8  10     3421.01     3535.82    498.80 o 
   3   8  10     8953.36    10106.54    924.37 o 
   4   8  10     6713.27     7377.44    773.46 o 
   5   8  10     1449.84     1840.33    455.01 o 
   6   8  10    16989.60    17265.31   2230.78 o 
   7   8  10      841.32     1678.70    579.71 o 
   8   8  10     4335.78     5506.04    813.64 o 
   9   8  10     6226.37     7250.13    884.92 o 
  10   8  10      206.65      838.33    618.42 o 
  11   8  10     5440.19     7200.03   1380.44 o 
  12   8  10     2735.96     3296.70   1173.01 o 
 -12   9  10     1906.75     2613.01    854.55 o 
 -11   9  10        6.39     -514.40    514.40 o 
 -10   9  10     1777.30     2663.70    879.89 o 
  -9   9  10      852.85      684.30    414.57 o 
  -8   9  10      134.90      246.34    355.94 o 
  -7   9  10      730.97      487.39    365.62 o 
  -6   9  10     2315.18     2160.26    480.37 o 
  -5   9  10      167.12      411.88    342.99 o 
  -4   9  10      171.22      153.95    319.06 o 
  -3   9  10      490.98      613.58    364.62 o 
  -2   9  10       43.33      163.68    283.12 o 
  -1   9  10      467.15      866.09    284.20 o 
   0   9  10       42.64      124.75    248.38 o 
   1   9  10      430.59      977.09    410.39 o 
   2   9  10      162.72      193.45    316.30 o 
   3   9  10       44.99      270.14    361.08 o 
   4   9  10       31.43       37.14    328.83 o 
   5   9  10     1148.87     1490.17    446.20 o 
   6   9  10      226.42      485.69    354.17 o 
   7   9  10       64.01      224.95    650.89 o 
  -4  10  10      151.16      101.49    538.39 o 
  -3  10  10     1572.47     1332.10    603.07 o 
  -2  10  10      569.10      548.91    530.19 o 
  -1  10  10       11.79      256.32    552.09 o 
   0  10  10      910.28     1334.46    867.87 o 
   1  10  10     2008.09     2578.01    910.98 o 
   2  10  10       41.85      611.06    689.70 o 
 -22   1  11      666.76      947.40    533.80 o 
 -21   1  11     2251.38     2563.40    537.69 o 
 -20   1  11     4351.81     4995.85    616.62 o 
 -19   1  11        0.75      226.35    385.86 o 
 -18   1  11     2233.04     2091.62    474.89 o 
 -17   1  11     5026.22     5060.52    572.63 o 
 -16   1  11      361.32      337.81    363.09 o 
 -15   1  11     9950.63     9569.78   1245.38 o 
 -14   1  11     2372.15     2517.61    541.97 o 
 -13   1  11     2678.75     2893.45    524.89 o 
 -12   1  11    27361.42    24486.02   1225.65 o 
 -11   1  11      999.36     1256.59    409.48 o 
 -10   1  11     9271.56     8994.70    672.16 o 
  -9   1  11     8653.09     8176.08    620.40 o 
  -8   1  11     1955.13     2252.46    428.31 o 
  -7   1  11     4864.74     4934.69    536.78 o 
  -6   1  11     3405.54     3801.97    378.78 o 
  -5   1  11    12552.60    12817.03    473.73 o 
  -4   1  11    23540.29    22109.26   1933.24 o 
  -3   1  11      104.83      503.43    409.38 o 
  -2   1  11    12810.05    13682.80    714.26 o 
  -1   1  11    24694.27    26785.51    897.35 o 
   0   1  11      200.84      328.72    220.77 o 
   1   1  11    15705.27    16142.93   1110.47 o 
   2   1  11    22151.51    22549.15    950.28 o 
   3   1  11       15.29      160.62    179.96 o 
   4   1  11    10807.50    11339.63    498.61 o 
   5   1  11     8959.94     8571.49    431.84 o 
   6   1  11       99.72      249.95    211.39 o 
   7   1  11    17486.81    16688.55    567.23 o 
   8   1  11     4570.27     4580.55    389.11 o 
   9   1  11     8290.89     7987.42    461.89 o 
  10   1  11    18384.16    17395.87    921.61 o 
  11   1  11     1210.11     1762.73    372.25 o 
  12   1  11    17659.80    17163.08    777.44 o 
  13   1  11     5643.83     4958.10    679.53 o 
  14   1  11      615.33      552.63    342.04 o 
  15   1  11     8041.48     7436.10    882.99 o 
  16   1  11      730.14      483.19    373.61 o 
  17   1  11     1754.62     1936.86    453.99 o 
  18   1  11     4900.13     4897.47    666.22 o 
  19   1  11       27.01       69.41    497.43 o 
 -22   2  11    15380.52    18972.96   1679.57 o 
 -21   2  11     6319.83     6267.65    846.27 o 
 -20   2  11     3366.98     4517.19    740.97 o 
 -19   2  11     8384.67     9156.02    924.79 o 
 -18   2  11     1940.69     2439.30    545.54 o 
 -17   2  11     3284.96     3557.21    619.44 o 
 -16   2  11    12296.32    12495.06   1080.92 o 
 -15   2  11       76.88       87.60    395.58 o 
 -14   2  11    13130.63    12446.79    858.65 o 
 -13   2  11    18334.99    18399.36    975.21 o 
 -12   2  11     1148.81     1562.15    449.43 o 
 -11   2  11    22592.46    22164.97   1006.81 o 
 -10   2  11    12159.69    11791.26    606.24 o 
  -9   2  11     2057.96     2052.30    346.89 o 
  -8   2  11    10407.08    10283.57    546.48 o 
  -7   2  11      208.74      486.59    217.16 o 
  -6   2  11      446.93      410.34    218.65 o 
  -5   2  11    23343.01    22004.55    603.46 o 
  -4   2  11       41.15      137.55    207.73 o 
  -3   2  11    48077.44    46970.03   1355.99 o 
  -2   2  11    37427.68    39620.05    860.92 o 
  -1   2  11     7022.37     7715.84    431.91 o 
   0   2  11    69449.48    75851.44   1819.68 o 
   1   2  11    13310.51    13632.05    470.94 o 
   2   2  11    15250.40    15965.51   1013.33 o 
   3   2  11    37239.14    39143.05    904.73 o 
   4   2  11      211.39      198.66    228.73 o 
   5   2  11     6269.67     6566.10    487.34 o 
   6   2  11    19043.89    19056.31    712.02 o 
   7   2  11       99.28      230.62    248.90 o 
   8   2  11    20986.42    20559.86    768.97 o 
   9   2  11    11406.66    11841.21    629.60 o 
  10   2  11     5252.54     5535.13    527.42 o 
  11   2  11    17561.49    17311.39    771.83 o 
  12   2  11     2461.78     2356.23    415.47 o 
  13   2  11     1205.66     1453.80    375.49 o 
  14   2  11    13630.44    12736.41   1124.55 o 
  15   2  11       17.74      243.59    371.44 o 
  16   2  11     4036.83     3838.84    511.02 o 
  17   2  11     5044.98     4546.03    842.79 o 
  18   2  11       83.58       43.53    376.94 o 
  19   2  11    14591.46    15390.62   2562.59 o 
 -21   3  11     2016.12     3178.88    963.49 o 
 -20   3  11     1121.90     1405.59    571.34 o 
 -19   3  11       36.05      -17.73    561.95 o 
 -18   3  11      864.78      888.89    529.23 o 
 -17   3  11     7242.77     8321.77    854.94 o 
 -16   3  11       12.64      -98.75    568.09 o 
 -15   3  11     5844.67     7135.63    955.00 o 
 -14   3  11     4355.31     3620.84    625.34 o 
 -13   3  11      268.52      515.16    429.97 o 
 -12   3  11     6808.52     8353.87    768.31 o 
 -11   3  11      160.73      339.16    389.56 o 
 -10   3  11    10330.71    10115.38    747.50 o 
  -9   3  11     3162.85     3887.49    569.44 o 
  -8   3  11     2147.08     2398.83    513.70 o 
  -7   3  11     5959.27     6618.69    525.84 o 
  -6   3  11     2054.63     2520.63    379.71 o 
  -5   3  11     2712.88     2732.37    392.99 o 
  -4   3  11    11506.48    11208.93    792.57 o 
  -3   3  11     1737.33     2079.90    405.90 o 
  -2   3  11     7971.56     7931.54   1249.29 o 
  -1   3  11    16178.02    17041.90   1494.74 o 
   0   3  11      155.96      265.94    296.98 o 
   1   3  11     7710.43     7328.72    461.19 o 
   2   3  11    15162.29    14588.33    587.99 o 
   3   3  11     1529.27     2646.51    454.04 o 
   4   3  11     7928.98     7754.98    648.93 o 
   5   3  11     6218.33     6378.47    649.99 o 
   6   3  11     1350.04     1290.11    426.26 o 
   7   3  11    11428.26    11702.22    796.13 o 
   8   3  11     3897.93     4655.96    605.26 o 
   9   3  11     2445.04     2982.87    414.40 o 
  10   3  11     3152.50     3499.88    435.60 o 
  11   3  11      534.88      657.11    340.92 o 
  12   3  11     3286.50     3432.04    487.65 o 
  13   3  11     4556.58     4802.54    568.17 o 
  14   3  11     4043.24     3007.14    493.84 o 
  15   3  11     2181.49     2856.21    495.88 o 
  16   3  11       84.30      634.72    381.43 o 
  17   3  11      942.31      793.13    449.77 o 
  18   3  11     2332.19     2597.50    944.15 o 
 -20   4  11       91.07       72.10    675.07 o 
 -19   4  11      178.11      499.33    451.39 o 
 -18   4  11       51.71      486.74    490.86 o 
 -17   4  11     1463.62     1925.89    598.10 o 
 -16   4  11       19.33      190.55    651.42 o 
 -15   4  11     1095.76     1468.47    572.53 o 
 -14   4  11     2866.74     2853.35    769.12 o 
 -13   4  11      976.12      851.29    443.09 o 
 -12   4  11     1143.68     1630.33    508.88 o 
 -11   4  11      543.90     1054.55    420.58 o 
 -10   4  11     2673.84     1998.94    527.53 o 
  -9   4  11     2343.50     3132.19    567.16 o 
  -8   4  11     4730.97     4969.60    696.36 o 
  -7   4  11      836.68     1123.12    331.43 o 
  -6   4  11      830.81      699.33    341.44 o 
  -5   4  11      139.50      241.59    261.12 o 
  -4   4  11       75.97       25.10    237.46 o 
  -3   4  11      444.86      355.91    354.01 o 
  -2   4  11     3069.18     3344.85    522.36 o 
  -1   4  11      228.75      191.15    311.31 o 
   0   4  11     2383.01     3279.07    458.94 o 
   1   4  11      100.18      110.72    182.67 o 
   2   4  11     1840.94     2136.58    349.46 o 
   3   4  11     1819.12     2233.27    347.78 o 
   4   4  11       57.16       66.57    220.73 o 
   5   4  11     1842.75     1489.06    458.90 o 
   6   4  11       29.31     -198.87    381.85 o 
   7   4  11     4841.74     5771.41    706.86 o 
   8   4  11     1399.20     2028.88    512.77 o 
   9   4  11       18.18      -26.29    410.02 o 
  10   4  11      449.90      624.73    475.53 o 
  11   4  11     2797.42     3999.43    756.71 o 
  12   4  11      392.95      475.61    507.43 o 
  13   4  11       46.05     -107.88    503.64 o 
  14   4  11     1109.37     1316.46    574.22 o 
  15   4  11      458.08      585.24    571.09 o 
  16   4  11      149.76      501.87    541.05 o 
 -19   5  11       14.09     -269.35    444.12 o 
 -18   5  11     2742.76     3773.73    627.11 o 
 -17   5  11     2792.94     3498.91    627.40 o 
 -16   5  11     1334.65     1718.53    481.17 o 
 -15   5  11    11019.29    11674.96    866.78 o 
 -14   5  11     4931.60     5368.93    699.10 o 
 -13   5  11     8350.67     9028.48    844.06 o 
 -12   5  11    18146.26    18278.79   1050.47 o 
 -11   5  11      575.71      748.52    412.02 o 
 -10   5  11    11698.05    11209.01    804.18 o 
  -9   5  11    19789.23    18951.62    996.43 o 
  -8   5  11      106.17     -155.30    302.86 o 
  -7   5  11    18228.12    17689.49    769.11 o 
  -6   5  11     4066.85     4605.33    463.74 o 
  -5   5  11    10056.35     9894.61    643.49 o 
  -4   5  11    11120.13    10693.14    629.78 o 
  -3   5  11     1335.09     1465.11    405.66 o 
  -2   5  11     6865.84     7215.08    532.23 o 
  -1   5  11    24346.81    23805.64   1425.61 o 
   0   5  11      545.14      746.49    286.39 o 
   1   5  11     6358.20     6192.13    417.74 o 
   2   5  11     9552.52     9816.97    578.19 o 
   3   5  11      267.52      403.71    278.27 o 
   4   5  11    13322.48    13754.03    672.84 o 
   5   5  11    12150.69    12516.14    634.81 o 
   6   5  11     3599.42     4150.71    681.36 o 
   7   5  11    15487.06    16833.22   1014.50 o 
   8   5  11      369.43      646.33    489.27 o 
   9   5  11     5560.77     6222.15    825.72 o 
  10   5  11    16110.20    18136.63   1108.72 o 
  11   5  11      213.98      405.22    481.34 o 
  12   5  11    17756.59    18116.07   1620.01 o 
  13   5  11     6890.34     8303.19   1034.29 o 
  14   5  11      814.56     1071.29    591.82 o 
  15   5  11     6086.42     7786.53   1336.29 o 
 -17   6  11     3240.82     4323.45    683.03 o 
 -16   6  11     6924.46     6840.19    795.43 o 
 -15   6  11      572.26      867.20    463.56 o 
 -14   6  11     4993.40     4882.83    665.12 o 
 -13   6  11     7389.14     7459.28   1055.84 o 
 -12   6  11     1243.65     1312.38    456.84 o 
 -11   6  11    10235.46    10413.03    840.36 o 
 -10   6  11     3784.64     4275.49    690.74 o 
  -9   6  11     1238.61     1043.94    414.02 o 
  -8   6  11    11360.29    10669.73    810.87 o 
  -7   6  11     1973.86     1949.05    496.37 o 
  -6   6  11     2349.10     2546.16    430.91 o 
  -5   6  11    12917.21    12876.22    599.21 o 
  -4   6  11      408.05      544.31    246.98 o 
  -3   6  11    14338.16    14651.22    818.60 o 
  -2   6  11    15493.67    15883.15   1469.53 o 
  -1   6  11     3608.01     4268.02    633.69 o 
   0   6  11    24559.09    25200.73   1213.14 o 
   1   6  11     2376.17     2827.28    446.92 o 
   2   6  11    10290.79    10112.30    713.46 o 
   3   6  11    14711.08    14625.38    713.07 o 
   4   6  11      499.51      821.74    294.90 o 
   5   6  11    10459.99    10069.20    629.72 o 
   6   6  11    12180.11    13496.59   2071.97 o 
   7   6  11      102.00      369.04    490.76 o 
   8   6  11     6834.68     8399.69    863.26 o 
   9   6  11     8158.78     8168.89    906.32 o 
  10   6  11     1340.07     1062.82    601.01 o 
  11   6  11    13378.74    15290.02   1107.12 o 
  12   6  11     1489.50     1727.12    664.64 o 
  13   6  11     2145.90     3584.03    741.27 o 
  14   6  11     6424.98     7394.40   1396.64 o 
 -15   7  11     1181.09      809.75    477.39 o 
 -14   7  11      964.24     1923.54    666.84 o 
 -13   7  11       27.79      443.91    451.96 o 
 -12   7  11      712.72      944.68    477.05 o 
 -11   7  11      174.11      242.80    424.31 o 
 -10   7  11      592.34      727.33    493.26 o 
  -9   7  11      187.37      364.96    357.38 o 
  -8   7  11     1104.82      866.24    512.16 o 
  -7   7  11     1373.84     1713.15    420.42 o 
  -6   7  11      712.27      780.48    319.45 o 
  -5   7  11      140.57      246.46    271.95 o 
  -4   7  11     3348.94     4069.64    426.00 o 
  -3   7  11     1029.04     1368.59    308.88 o 
  -2   7  11      228.09      621.95    265.35 o 
  -1   7  11     3374.87     3134.84    549.86 o 
   0   7  11      686.50      941.24    335.15 o 
   1   7  11     3464.99     3295.88    474.99 o 
   2   7  11     2134.65     2401.46    432.01 o 
   3   7  11      811.06      952.65    368.16 o 
   4   7  11     3996.66     4146.44    537.41 o 
   5   7  11     2745.17     3333.84    485.40 o 
   6   7  11       60.47     -100.92    527.68 o 
   7   7  11     1567.99     1783.15    603.80 o 
   8   7  11     1980.79     2623.63    640.71 o 
   9   7  11      313.72      929.17    622.81 o 
  10   7  11     1807.59     2332.21    692.99 o 
  11   7  11        3.26      146.93    565.98 o 
  12   7  11      871.09     1473.71    973.94 o 
 -13   8  11       97.40     -347.72    642.93 o 
 -12   8  11      185.02       77.96    561.69 o 
 -11   8  11     1606.36     1169.33    489.52 o 
 -10   8  11     2199.31     1995.52    608.26 o 
  -9   8  11      137.19      240.29    422.40 o 
  -8   8  11     2302.44     2810.17    515.45 o 
  -7   8  11     1726.86     1777.00    420.30 o 
  -6   8  11      321.76      175.05    352.19 o 
  -5   8  11     2439.42     2908.42    415.34 o 
  -4   8  11      105.86      326.36    266.40 o 
  -3   8  11     2459.83     2487.76    376.90 o 
  -2   8  11     1044.47     1147.92    345.86 o 
  -1   8  11        9.95      515.92    264.26 o 
   0   8  11     1369.59     1966.87    494.05 o 
   1   8  11      998.75     1044.20    377.88 o 
   2   8  11      279.88      298.73    337.25 o 
   3   8  11     2411.26     2594.78    469.40 o 
   4   8  11      256.45      335.17    340.49 o 
   5   8  11     3155.40     3257.32    524.34 o 
   6   8  11      197.54      357.87    550.85 o 
   7   8  11     1885.84     2237.79    647.94 o 
   8   8  11     1417.48     1707.81    646.25 o 
   9   8  11      106.01      340.09    556.14 o 
  10   8  11      375.82        3.13    945.46 o 
 -10   9  11     5380.92     5203.56   1025.66 o 
  -9   9  11     9864.37    10710.70   1312.78 o 
  -8   9  11       89.12      522.48    481.10 o 
  -7   9  11    14079.37    13814.46   1578.86 o 
  -6   9  11     5817.43     5610.94    651.06 o 
  -5   9  11     3278.58     3574.03    713.77 o 
  -4   9  11     7606.42     7445.63    908.12 o 
  -3   9  11      713.73      600.26    310.35 o 
  -2   9  11     1244.13     1436.40    335.26 o 
  -1   9  11     5305.43     4564.78    440.19 o 
   0   9  11      104.87      442.27    310.47 o 
   1   9  11     2347.51     2754.59    613.12 o 
   2   9  11     6329.51     6694.48    724.75 o 
   3   9  11       34.48      147.45    340.44 o 
   4   9  11    10113.43     9460.01    754.66 o 
   5   9  11     4565.66     4217.05    578.61 o 
   6   9  11     1183.49     2296.64   1076.35 o 
   7   9  11    10238.84    11964.43   1639.60 o 
   8   9  11      628.43       94.05    950.95 o 
  -2  10  11     4799.92     3635.81   1070.08 o 
 -22   0  12     7194.16     6839.90    856.11 o 
 -21   0  12      720.95      602.58    500.48 o 
 -20   0  12     1060.92      936.84    845.40 o 
 -19   0  12     6065.89     6584.26   1152.37 o 
 -18   0  12      690.10      993.79    755.79 o 
 -17   0  12     4839.37     5181.09   1028.80 o 
 -16   0  12     5686.28     5520.72   1055.97 o 
 -15   0  12      542.37      755.53    698.58 o 
 -14   0  12    21208.64    20274.25   1463.52 o 
 -13   0  12    16950.08    16214.17   1285.87 o 
 -12   0  12     7748.46     9147.64   1131.21 o 
 -11   0  12    66549.17    64471.09   2220.62 o 
 -10   0  12     2463.87     2786.75    724.71 o 
  -9   0  12    19825.83    17912.55   1238.58 o 
  -8   0  12    30264.74    30647.15   1483.90 o 
  -7   0  12       30.87      -89.61    473.12 o 
  -6   0  12    19266.96    19561.03    844.33 o 
  -5   0  12     6914.19     6875.63    599.46 o 
  -4   0  12       58.03        6.03    320.65 o 
  -3   0  12    26802.19    27977.18   1371.56 o 
  -2   0  12     5680.26     6720.11    823.46 o 
  -1   0  12     3131.46     3507.53    707.46 o 
   0   0  12    50641.65    50807.75   1820.91 o 
   1   0  12     1333.81     1861.63    384.29 o 
   2   0  12    13989.36    13852.19    715.06 o 
   3   0  12    15797.33    15829.55    774.57 o 
   4   0  12      417.84      499.38    289.24 o 
   5   0  12     5502.91     5243.58    555.45 o 
   6   0  12     9732.10    10739.67   1348.05 o 
   7   0  12     3109.72     3896.88    655.47 o 
   8   0  12    40946.04    39248.43   1252.29 o 
   9   0  12     5882.92     6088.09    638.51 o 
  10   0  12    17271.74    16681.80    921.79 o 
  11   0  12    47721.20    43902.27   2207.56 o 
  12   0  12     1527.01     1864.35    525.63 o 
  13   0  12    22876.84    21043.36   1466.39 o 
  14   0  12    16836.25    17664.37   1420.15 o 
  15   0  12      654.02      546.79    652.60 o 
  16   0  12     5632.03     4608.44    956.69 o 
  17   0  12     2371.25     1833.71    848.80 o 
  18   0  12      253.73      455.62    648.42 o 
 -21   1  12     5318.69     6119.46   1045.91 o 
 -20   1  12     1262.87     1202.29    582.72 o 
 -19   1  12      875.87      346.36    540.52 o 
 -18   1  12     2067.28     2310.17    463.52 o 
 -17   1  12       98.43      224.57    337.74 o 
 -16   1  12     4138.67     4031.72    528.79 o 
 -15   1  12     6025.91     6607.03    756.64 o 
 -14   1  12       75.03     -143.82    399.81 o 
 -13   1  12     5256.18     5828.98    681.04 o 
 -12   1  12    20748.64    19607.93    958.43 o 
 -11   1  12        7.17      288.68    411.73 o 
 -10   1  12    17512.34    15982.76    852.73 o 
  -9   1  12     4197.18     4595.77    562.26 o 
  -8   1  12       37.81      329.02    364.85 o 
  -7   1  12     3616.97     3796.73    407.54 o 
  -6   1  12     5585.68     5522.51    482.61 o 
  -5   1  12     5803.48     6348.49    405.21 o 
  -4   1  12    15197.29    14536.32    711.47 o 
  -3   1  12      138.50      356.87    447.00 o 
  -2   1  12     2481.48     3315.74    678.99 o 
  -1   1  12    18603.82    20971.89    841.98 o 
   0   1  12      449.69      721.28    256.04 o 
   1   1  12    23058.88    24474.50   1271.34 o 
   2   1  12     1702.33     2165.74    313.26 o 
   3   1  12     4765.06     5078.49    437.62 o 
   4   1  12     7356.63     7655.00    495.84 o 
   5   1  12       51.97       25.59    229.23 o 
   6   1  12     6984.21     7481.89    531.99 o 
   7   1  12     8808.15     8728.58    562.57 o 
   8   1  12      489.74      865.68    328.32 o 
   9   1  12     9077.50     9589.87    601.50 o 
  10   1  12     4563.71     5110.51    498.60 o 
  11   1  12      127.77      277.47    318.89 o 
  12   1  12    11047.51    11834.29    684.93 o 
  13   1  12     6243.84     6109.17    581.72 o 
  14   1  12      970.89     1157.46    396.16 o 
  15   1  12     4022.34     3562.42    532.17 o 
  16   1  12      442.63      525.28    398.36 o 
  17   1  12      566.95      910.56    399.22 o 
  18   1  12     5045.57     4577.65    812.35 o 
 -21   2  12       72.23      445.55    513.38 o 
 -20   2  12       98.38      318.41    501.56 o 
 -19   2  12      105.25      158.78    534.33 o 
 -18   2  12      217.51      207.63    472.41 o 
 -17   2  12      384.14      187.33    485.90 o 
 -16   2  12       30.97      357.44    463.89 o 
 -15   2  12        9.75       -8.07    438.25 o 
 -14   2  12     1448.89     1971.61    534.72 o 
 -13   2  12        2.20      227.48    384.40 o 
 -12   2  12      247.15      491.66    392.57 o 
 -11   2  12      175.82      262.37    391.10 o 
 -10   2  12      671.81     1049.58    447.40 o 
  -9   2  12      132.94      138.70    339.00 o 
  -8   2  12      491.36      593.03    380.09 o 
  -7   2  12     2054.76     2473.78    361.15 o 
  -6   2  12     3181.65     3225.79    409.15 o 
  -5   2  12     2801.34     2943.09    419.87 o 
  -4   2  12      205.23      281.63    403.37 o 
  -3   2  12     1939.09     1884.41    275.42 o 
  -2   2  12      672.87      864.12    286.61 o 
  -1   2  12     2086.15     2237.10    342.42 o 
   0   2  12      359.03      579.19    237.04 o 
   1   2  12      184.90      396.00    196.65 o 
   2   2  12      648.88      940.02    270.74 o 
   3   2  12     2115.91     2725.57    362.84 o 
   4   2  12     1002.69     1281.10    302.26 o 
   5   2  12      597.44      799.10    296.47 o 
   6   2  12        9.59     -143.40    242.77 o 
   7   2  12       12.02      298.57    311.93 o 
   8   2  12      141.81      226.42    287.08 o 
   9   2  12        8.33      391.69    296.42 o 
  10   2  12     1095.96     1420.90    367.31 o 
  11   2  12       59.69      268.18    328.55 o 
  12   2  12       77.45       32.70    301.94 o 
  13   2  12       14.14      466.86    358.09 o 
  14   2  12       77.57      299.02    385.15 o 
  15   2  12        0.06      259.02    363.55 o 
  16   2  12       23.10       -1.95    385.16 o 
  17   2  12      102.03      178.44    407.77 o 
  18   2  12      310.41      414.57    501.02 o 
 -20   3  12     5538.50     5711.60    850.05 o 
 -19   3  12     1013.23      828.48    588.00 o 
 -18   3  12     6987.93     7422.59    896.25 o 
 -17   3  12      876.38      536.70    539.00 o 
 -16   3  12     3293.05     3649.93    692.70 o 
 -15   3  12     8698.79     9090.99    899.82 o 
 -14   3  12      155.22      152.46    479.00 o 
 -13   3  12    10178.10    10728.99    866.12 o 
 -12   3  12    13410.53    14078.55    932.15 o 
 -11   3  12       85.30      757.50    400.13 o 
 -10   3  12     5958.99     6582.98    717.69 o 
  -9   3  12    13898.95    13213.15   1271.76 o 
  -8   3  12       65.58       57.26    329.93 o 
  -7   3  12     7251.63     7896.10    569.12 o 
  -6   3  12     6903.44     7038.81    558.78 o 
  -5   3  12     1838.69     2096.44    382.58 o 
  -4   3  12    23955.66    23850.27    832.63 o 
  -3   3  12      102.22      136.89    325.61 o 
  -2   3  12    23781.54    24997.77   2111.02 o 
  -1   3  12    29238.01    29633.01   1308.86 o 
   0   3  12      277.89      423.11    307.67 o 
   1   3  12    25984.91    26194.65   1032.95 o 
   2   3  12    11605.00    11581.51    772.44 o 
   3   3  12     3697.68     4071.90    562.81 o 
   4   3  12    12849.39    12277.21    781.08 o 
   5   3  12      440.49      254.38    418.06 o 
   6   3  12     4007.63     4375.66    588.65 o 
   7   3  12     6431.97     7765.29    736.58 o 
   8   3  12      437.42      524.35    466.56 o 
   9   3  12    11404.34    11653.17    871.53 o 
  10   3  12    11128.80    10488.58    847.54 o 
  11   3  12      335.38      590.27    449.30 o 
  12   3  12    12315.00    12523.18    929.67 o 
  13   3  12     5698.46     5219.52    721.02 o 
  14   3  12      382.07      685.46    486.54 o 
  15   3  12     7296.80     7820.23   1308.07 o 
  16   3  12     1938.83     2106.39    628.50 o 
  17   3  12     3520.14     3173.92    961.92 o 
 -19   4  12     4175.22     4800.34    805.03 o 
 -18   4  12      135.30      288.33    478.15 o 
 -17   4  12     4634.36     5682.00    868.03 o 
 -16   4  12     5525.31     6617.02   1070.86 o 
 -15   4  12      173.10      506.03    504.76 o 
 -14   4  12    13915.51    13885.18    966.15 o 
 -13   4  12     9760.25    11303.99    891.85 o 
 -12   4  12     6182.63     6150.65    742.40 o 
 -11   4  12    35221.56    34634.03   1366.65 o 
 -10   4  12     1270.50     1349.49    533.47 o 
  -9   4  12    10916.98    11579.33    819.37 o 
  -8   4  12    20110.00    20258.27   1021.78 o 
  -7   4  12     1992.83     2324.00    408.08 o 
  -6   4  12     7753.62     8374.93    603.23 o 
  -5   4  12     8872.10     9403.33    616.16 o 
  -4   4  12      377.66       25.20    268.70 o 
  -3   4  12    15925.04    15020.38   1875.25 o 
  -2   4  12     6817.42     6921.38   1117.62 o 
  -1   4  12     1433.52     1558.47    403.91 o 
   0   4  12    18464.61    18296.50    870.87 o 
   1   4  12      768.39     1165.95    416.96 o 
   2   4  12    10885.96    10917.59    799.16 o 
   3   4  12    15855.08    15497.59    988.31 o 
   4   4  12      578.92      417.78    433.24 o 
   5   4  12    13217.48    14150.02    895.49 o 
   6   4  12     8064.84     8355.16    807.72 o 
   7   4  12     1910.39     2463.40    585.52 o 
   8   4  12    23353.61    24571.24   1185.59 o 
   9   4  12     1333.20     1728.37    654.04 o 
  10   4  12    15074.13    15257.47   1033.08 o 
  11   4  12    36723.30    38539.49   2123.96 o 
  12   4  12      137.36      261.08    505.58 o 
  13   4  12    13010.39    14886.50   1482.07 o 
  14   4  12     9287.51     8957.71   1318.00 o 
  15   4  12       60.70      881.41    558.20 o 
 -17   5  12      544.63      968.86    461.33 o 
 -16   5  12      247.14      234.04    466.88 o 
 -15   5  12     3406.48     3766.40    633.69 o 
 -14   5  12      972.19      719.42    479.71 o 
 -13   5  12     2363.97     1993.42    602.88 o 
 -12   5  12     5162.75     5829.18    706.56 o 
 -11   5  12        1.01       24.82    372.90 o 
 -10   5  12     5696.34     5384.55   1006.99 o 
  -9   5  12     1724.57     1801.43    486.75 o 
  -8   5  12      504.90      900.70    436.77 o 
  -7   5  12     7092.26     6985.48    585.48 o 
  -6   5  12     2756.19     2541.44    441.01 o 
  -5   5  12       53.48      114.75    271.13 o 
  -4   5  12     7123.70     7007.70    549.57 o 
  -3   5  12     2203.32     1956.50    643.72 o 
  -2   5  12     1237.47     1398.84    471.80 o 
  -1   5  12     5161.13     4880.17    623.35 o 
   0   5  12       89.14      106.81    271.85 o 
   1   5  12     4015.52     5349.82    760.34 o 
   2   5  12       63.77      -15.36    240.45 o 
   3   5  12     3040.29     3342.05    484.17 o 
   4   5  12     3869.77     4004.93    462.22 o 
   5   5  12       22.47      -68.44    478.22 o 
   6   5  12      714.20      934.93    502.88 o 
   7   5  12     5639.54     5944.49    807.16 o 
   8   5  12       72.18      276.10    485.79 o 
   9   5  12     3350.33     3777.32    687.23 o 
  10   5  12     5161.43     5435.46    817.40 o 
  11   5  12      261.25       60.87    557.82 o 
  12   5  12     3467.50     4812.48    859.12 o 
  13   5  12     1629.17     1857.94    685.02 o 
  14   5  12     1622.15     2296.40    871.14 o 
 -16   6  12     1511.51     1726.58    532.01 o 
 -15   6  12        3.91      308.63    364.79 o 
 -14   6  12     1822.99     2206.16    568.04 o 
 -13   6  12       19.92      386.63    390.10 o 
 -12   6  12      370.93      312.27    460.25 o 
 -11   6  12      695.61      464.89    522.24 o 
 -10   6  12      380.50      641.69    436.41 o 
  -9   6  12      129.49     -350.91    350.91 o 
  -8   6  12     2242.18     2031.63    536.15 o 
  -7   6  12        0.16     -169.78    394.55 o 
  -6   6  12      492.19      568.61    316.75 o 
  -5   6  12       37.22      228.34    292.01 o 
  -4   6  12     2645.13     2325.28    424.66 o 
  -3   6  12     4409.59     4613.78    450.98 o 
  -2   6  12       23.18       64.51    372.36 o 
  -1   6  12     2138.42     2618.02    419.11 o 
   0   6  12     3396.25     3481.91    467.99 o 
   1   6  12      927.89     1472.96    382.60 o 
   2   6  12      105.61      477.94    316.50 o 
   3   6  12     7086.72     7441.43    782.03 o 
   4   6  12     2197.54     1866.65    423.87 o 
   5   6  12     2125.00     2782.78    648.01 o 
   6   6  12      102.84      -39.11    481.32 o 
   7   6  12       27.31       84.72    528.76 o 
   8   6  12     1829.55     2311.98    662.03 o 
   9   6  12       58.26     -235.53    489.94 o 
  10   6  12     1943.88     2144.36    664.83 o 
  11   6  12     3063.32     2898.10    729.12 o 
  12   6  12        9.37       52.74    575.10 o 
 -14   7  12       30.31      852.46    629.61 o 
 -13   7  12     4370.32     3301.37    676.85 o 
 -12   7  12     5068.33     4382.97    871.40 o 
 -11   7  12       50.28      -69.93    461.73 o 
 -10   7  12     3972.09     4377.69    659.75 o 
  -9   7  12     6795.60     6103.59    783.90 o 
  -8   7  12      450.20      821.30    486.23 o 
  -7   7  12    11116.97    10835.26    879.22 o 
  -6   7  12      314.21      575.27    336.26 o 
  -5   7  12     9047.93     8633.49    556.88 o 
  -4   7  12    17679.75    17055.87    841.49 o 
  -3   7  12      145.10      106.76    306.00 o 
  -2   7  12    14349.96    13434.57    648.29 o 
  -1   7  12    12411.24    10968.46    821.10 o 
   0   7  12     1522.61     1940.68    446.65 o 
   1   7  12    12897.77    13522.85    761.47 o 
   2   7  12     6062.73     6704.61    629.44 o 
   3   7  12      894.72     1389.47    390.92 o 
   4   7  12    18398.46    18320.52    866.90 o 
   5   7  12      556.21      854.20    552.12 o 
   6   7  12     4411.46     5649.92    892.30 o 
   7   7  12     6326.98     7113.33    874.45 o 
   8   7  12       17.04      176.92    551.34 o 
   9   7  12     4855.05     5406.86    797.92 o 
  10   7  12     2447.72     3574.44    713.99 o 
  11   7  12      110.09     -274.57    844.10 o 
 -11   8  12     5479.79     5912.33   1134.08 o 
 -10   8  12      444.22      440.67    465.62 o 
  -9   8  12     6947.76     7223.10    866.30 o 
  -8   8  12     8497.40     7278.13    850.18 o 
  -7   8  12      668.20      641.04    558.90 o 
  -6   8  12    10232.69    10619.74    996.06 o 
  -5   8  12     6023.40     5531.12    619.77 o 
  -4   8  12       38.31       85.74    318.15 o 
  -3   8  12     8653.98     8624.06    598.55 o 
  -2   8  12     4588.52     4137.09    437.25 o 
  -1   8  12     2376.69     3088.07    440.56 o 
   0   8  12     7343.55     7076.89    792.88 o 
   1   8  12      248.46      506.49    403.39 o 
   2   8  12     3660.35     4047.61    559.00 o 
   3   8  12     8963.43     8971.69    712.07 o 
   4   8  12       89.38      457.83    430.50 o 
   5   8  12     6171.87     6257.64    814.92 o 
   6   8  12     5103.77     5194.51    866.99 o 
   7   8  12      207.49      942.38    566.02 o 
   8   8  12     6903.82     7791.24   1440.53 o 
  -7   9  12      672.61     1096.72    706.94 o 
  -6   9  12       50.96      347.07    528.33 o 
  -5   9  12        9.48     -157.50    416.20 o 
  -4   9  12      853.87     1115.89    435.21 o 
  -3   9  12      886.93     1099.87    338.86 o 
  -2   9  12       25.02       46.07    359.67 o 
  -1   9  12      108.37      -56.23    348.99 o 
   0   9  12       28.55     -206.21    304.91 o 
   1   9  12       60.34      594.86    521.19 o 
   2   9  12       75.65      602.96    433.19 o 
   3   9  12      427.75      633.21    429.48 o 
   4   9  12     1682.69     1553.04    540.69 o 
   5   9  12       44.68      674.02    926.91 o 
 -21   1  13     6847.67     6766.88   1281.95 o 
 -20   1  13     3539.44     3227.17    749.85 o 
 -19   1  13      225.64      320.30    549.22 o 
 -18   1  13     5746.11     5626.57    802.81 o 
 -17   1  13      503.12      425.17    507.92 o 
 -16   1  13      654.93      694.19    521.24 o 
 -15   1  13     7976.08     7950.90   1020.05 o 
 -14   1  13       22.13     -220.08    412.91 o 
 -13   1  13    10103.11     9485.46    774.34 o 
 -12   1  13     9912.57     9492.86   1095.42 o 
 -11   1  13     3738.61     4091.05    620.30 o 
 -10   1  13    20422.83    19584.68    953.22 o 
  -9   1  13     1103.12     1101.30    452.04 o 
  -8   1  13     6060.48     5495.01    630.56 o 
  -7   1  13    11128.08    11226.97    605.06 o 
  -6   1  13      666.51      825.03    258.29 o 
  -5   1  13     3587.63     4042.29    380.89 o 
  -4   1  13     7686.97     7271.57    457.35 o 
  -3   1  13     1501.49     1510.28    611.32 o 
  -2   1  13     7424.62     8373.32    662.52 o 
  -1   1  13     9090.18     9744.79    690.42 o 
   0   1  13      985.03     1204.50    306.20 o 
   1   1  13    32052.16    31904.20   1141.53 o 
   2   1  13     7187.78     7188.70    491.30 o 
   3   1  13     1857.70     2349.96    406.59 o 
   4   1  13    12613.32    12450.44    617.81 o 
   5   1  13     1802.79     2518.75    382.72 o 
   6   1  13     8742.24     9303.67    579.24 o 
   7   1  13     5274.79     5878.19    519.96 o 
   8   1  13      877.78      801.59    332.98 o 
   9   1  13    14873.68    13947.12    739.84 o 
  10   1  13     1366.83     1514.83    410.91 o 
  11   1  13     3938.03     3632.49    514.94 o 
  12   1  13    14846.26    13602.84    763.84 o 
  13   1  13       57.33      166.60    411.45 o 
  14   1  13     4644.54     4623.38    588.95 o 
  15   1  13     3197.87     2344.94    484.97 o 
  16   1  13       12.09      216.78    413.44 o 
  17   1  13     3048.33     3443.12    744.01 o 
 -20   2  13     9486.01    10232.87   1534.06 o 
 -19   2  13     8924.00     9389.72   1177.45 o 
 -18   2  13      186.65     -102.25    448.25 o 
 -17   2  13     6767.07     6309.09    851.15 o 
 -16   2  13      657.97      384.80    467.32 o 
 -15   2  13      699.01     1347.73    505.93 o 
 -14   2  13     6720.86     6123.12    755.09 o 
 -13   2  13     3377.14     3720.14    658.94 o 
 -12   2  13     4824.99     5084.66    733.72 o 
 -11   2  13    18564.98    18495.62   1023.05 o 
 -10   2  13        9.61      -54.39    358.41 o 
  -9   2  13    11500.43    10475.59    785.91 o 
  -8   2  13    12289.60    12389.45    803.97 o 
  -7   2  13     1622.75     2212.38    414.13 o 
  -6   2  13    34518.04    32339.15    968.81 o 
  -5   2  13     1648.91     2135.43    373.96 o 
  -4   2  13     5360.51     5581.78    513.61 o 
  -3   2  13    34080.75    33983.64   1185.80 o 
  -2   2  13     4635.76     4704.60    584.37 o 
  -1   2  13    29565.26    30016.27   1078.57 o 
   0   2  13    53040.01    52016.05   2988.69 o 
   1   2  13      722.15     1149.58    397.72 o 
   2   2  13    38599.18    37699.22   1766.04 o 
   3   2  13    14789.81    14408.20    651.62 o 
   4   2  13     1256.18     1666.89    355.55 o 
   5   2  13    18201.86    18801.44    755.19 o 
   6   2  13     2246.99     2493.11    398.32 o 
   7   2  13     1743.25     1736.53    366.49 o 
   8   2  13    10141.03    10167.79    644.84 o 
   9   2  13     1951.54     2381.62    442.26 o 
  10   2  13     3050.65     3297.94    495.83 o 
  11   2  13    17595.78    17840.09    841.34 o 
  12   2  13        3.79      -40.69    371.17 o 
  13   2  13    14110.19    13067.55   1914.04 o 
  14   2  13     4316.31     3385.26    536.40 o 
  15   2  13     1908.04     1575.54    467.96 o 
  16   2  13    11977.04     9890.37   2436.41 o 
  17   2  13     2032.83     1811.74    717.39 o 
 -19   3  13      822.82      553.24    519.34 o 
 -18   3  13     5347.32     5986.97    839.30 o 
 -17   3  13      583.86      410.11    550.43 o 
 -16   3  13      429.77      203.70    496.61 o 
 -15   3  13     2710.37     3573.70    691.83 o 
 -14   3  13     1990.05     1854.37    602.88 o 
 -13   3  13     3549.79     3566.62    685.85 o 
 -12   3  13     3171.70     3957.27    675.37 o 
 -11   3  13      967.82     1292.17    534.69 o 
 -10   3  13     7699.96     8710.99    856.88 o 
  -9   3  13       48.34       51.97    374.93 o 
  -8   3  13     4179.67     4816.47    656.58 o 
  -7   3  13     4809.03     4946.07    516.60 o 
  -6   3  13      602.13     1352.46    391.76 o 
  -5   3  13     7260.30     7550.99    615.73 o 
  -4   3  13     2572.53     2583.65    412.99 o 
  -3   3  13       19.28      122.95    337.21 o 
  -2   3  13     5909.27     6802.18    667.31 o 
  -1   3  13     6618.66     7224.58    630.66 o 
   0   3  13     1690.12     1816.26    445.30 o 
   1   3  13    16969.56    16182.99    905.92 o 
   2   3  13      155.19      296.43    364.23 o 
   3   3  13      947.71     1416.35    426.19 o 
   4   3  13     7551.42     7718.89    734.27 o 
   5   3  13     2044.87     2048.70    482.00 o 
   6   3  13     3345.08     4288.86   1602.63 o 
   7   3  13     3972.21     4772.99    682.83 o 
   8   3  13       41.55       31.56    401.26 o 
   9   3  13     3458.03     3577.55    642.70 o 
  10   3  13     5117.30     4506.91    879.10 o 
  11   3  13      456.77      843.44    564.81 o 
  12   3  13     5973.54     5876.16    814.96 o 
  13   3  13      286.49      604.45    588.43 o 
  14   3  13     4671.67     4947.12    770.62 o 
  15   3  13     1434.57     1858.78    577.22 o 
  16   3  13      308.65      456.40    736.20 o 
 -18   4  13       25.50      213.96    447.70 o 
 -17   4  13      327.09      468.58    483.64 o 
 -16   4  13       24.36       87.75    456.52 o 
 -15   4  13     1554.65     1707.34    569.01 o 
 -14   4  13     1013.41     1611.71    599.63 o 
 -13   4  13      827.73     1047.71    531.96 o 
 -12   4  13     1422.59     1719.84    598.94 o 
 -11   4  13      475.55      326.23    520.95 o 
 -10   4  13     1335.90     2293.77    578.12 o 
  -9   4  13      829.43      833.97    489.22 o 
  -8   4  13     3011.07     3437.77    617.97 o 
  -7   4  13      793.66      529.14    390.85 o 
  -6   4  13      191.50      115.51    320.07 o 
  -5   4  13      776.85     1133.59    344.35 o 
  -4   4  13        9.91      -84.81    295.93 o 
  -3   4  13     2395.67     2350.20    709.03 o 
  -2   4  13     1111.25     1384.54    533.60 o 
  -1   4  13     3357.38     3895.49    551.04 o 
   0   4  13       25.70      409.81    391.97 o 
   1   4  13      141.71      547.94    391.62 o 
   2   4  13      576.62      441.92    409.28 o 
   3   4  13      880.69      998.77    464.90 o 
   4   4  13      231.71      257.05    454.49 o 
   5   4  13      446.93      477.84    474.21 o 
   6   4  13      166.75      156.22    446.03 o 
   7   4  13      249.75      473.71    465.93 o 
   8   4  13     1237.92     1278.95    567.82 o 
   9   4  13       20.78      -70.50    460.78 o 
  10   4  13     2021.39     2287.79    647.42 o 
  11   4  13      748.95     1084.80    567.03 o 
  12   4  13       99.76     -249.31    497.22 o 
  13   4  13      121.37      287.94    534.41 o 
  14   4  13     3888.93     3961.38    852.33 o 
 -16   5  13     2929.03     3016.45    861.47 o 
 -15   5  13     9094.62    10231.56   1015.36 o 
 -14   5  13      494.53      565.75    550.92 o 
 -13   5  13    11116.70    11236.28    930.45 o 
 -12   5  13     6319.77     5655.25    765.75 o 
 -11   5  13     1126.58     1555.54    534.63 o 
 -10   5  13    20656.55    19539.86   1102.51 o 
  -9   5  13     3561.87     3003.21    626.14 o 
  -8   5  13     5178.70     5300.33    710.14 o 
  -7   5  13    10554.21    10441.39    719.95 o 
  -6   5  13       57.35      242.53    296.85 o 
  -5   5  13     4222.22     3445.73    610.44 o 
  -4   5  13     6473.64     5830.70    578.61 o 
  -3   5  13      227.35      426.88    437.59 o 
  -2   5  13    11008.23    11391.05   1316.96 o 
  -1   5  13      658.55      712.52    446.59 o 
   0   5  13     1052.40     1287.11    533.75 o 
   1   5  13    11509.30    12562.08   1469.53 o 
   2   5  13     4264.07     4733.64    937.88 o 
   3   5  13     3629.51     3903.74    633.34 o 
   4   5  13    15603.98    17130.98   1075.99 o 
   5   5  13      548.79      828.38    516.08 o 
   6   5  13     6455.35     7381.71    874.78 o 
   7   5  13     8554.97     9152.25    901.92 o 
   8   5  13      712.35      355.90    579.78 o 
   9   5  13    25387.85    26432.03   1363.58 o 
  10   5  13     2923.38     2787.57    733.66 o 
  11   5  13     3849.95     4089.31    789.12 o 
  12   5  13     9551.35    10594.03   1005.17 o 
  13   5  13     3177.76     2763.23    982.04 o 
 -14   6  13     7398.12     9185.89    973.10 o 
 -13   6  13      908.30     1053.11    487.95 o 
 -12   6  13      832.25     1153.42    537.87 o 
 -11   6  13     9221.93     7682.79    827.54 o 
 -10   6  13       84.21       98.24    391.10 o 
  -9   6  13     7711.40     8738.18   1243.42 o 
  -8   6  13     5322.79     5964.99    976.16 o 
  -7   6  13     1795.63     1786.32    411.50 o 
  -6   6  13    15207.54    13785.34    758.09 o 
  -5   6  13     5612.33     5843.10    612.51 o 
  -4   6  13     1919.43     1847.13    436.57 o 
  -3   6  13    24975.27    21938.35    912.70 o 
  -2   6  13     2106.11     1764.74    689.44 o 
  -1   6  13     8221.72    10207.01   1404.21 o 
   0   6  13    16879.46    17002.92    834.02 o 
   1   6  13       92.03      501.04    378.73 o 
   2   6  13    21440.23    21123.10    915.56 o 
   3   6  13     7280.96     8053.03    623.69 o 
   4   6  13     3313.78     3682.32    729.38 o 
   5   6  13    12355.07    13848.22   1830.70 o 
   6   6  13     1141.44     1447.53    650.77 o 
   7   6  13     1955.26     2487.91    654.35 o 
   8   6  13    10681.25    11005.85   1072.07 o 
   9   6  13     2055.95     2948.34    754.24 o 
  10   6  13     3179.88     3593.09    749.44 o 
  11   6  13     6293.79     6878.43   1351.44 o 
 -12   7  13     1289.43     1256.41    524.14 o 
 -11   7  13       19.92     -210.22    395.36 o 
 -10   7  13      639.11      642.04    525.37 o 
  -9   7  13      186.47     -138.50    468.26 o 
  -8   7  13     2844.01     2365.31    616.73 o 
  -7   7  13     1612.10     2125.83    544.09 o 
  -6   7  13       13.82      161.30    339.60 o 
  -5   7  13     1108.11     1253.51    444.89 o 
  -4   7  13     3294.36     3266.59    515.71 o 
  -3   7  13      217.06      469.53    344.36 o 
  -2   7  13     1664.62     2018.16    375.31 o 
  -1   7  13     2683.60     3360.68   1004.63 o 
   0   7  13      108.01      186.11    389.73 o 
   1   7  13     1996.23     2295.72    471.78 o 
   2   7  13      459.42      702.00    374.52 o 
   3   7  13     1044.19     1618.77    438.88 o 
   4   7  13     2486.45     2715.92    682.43 o 
   5   7  13      186.01      -90.63    549.01 o 
   6   7  13      618.20     1081.27    593.42 o 
   7   7  13     1972.57     1965.67    654.53 o 
   8   7  13      275.93      497.67    553.95 o 
   9   7  13      878.48     1401.08    972.63 o 
  -9   8  13      365.78       45.20    625.17 o 
  -8   8  13     2632.87     2602.19    659.19 o 
  -7   8  13      735.55      672.12    493.97 o 
  -6   8  13     3168.64     3044.73    619.04 o 
  -5   8  13     2323.66     1881.31    480.64 o 
  -4   8  13      225.49      717.22    363.83 o 
  -3   8  13     3248.44     3398.05    472.32 o 
  -2   8  13       16.55      109.43    295.54 o 
  -1   8  13     1372.77     2026.25    413.08 o 
   0   8  13      606.17      866.19    473.41 o 
   1   8  13      100.49      210.05    331.09 o 
   2   8  13     2068.98     2389.33    499.91 o 
   3   8  13      465.55      437.83    379.45 o 
   4   8  13      115.62     1612.17    973.94 o 
   5   8  13     3246.18     3333.80   1222.91 o 
  -4   9  13     6658.59     4157.00   1147.41 o 
 -20   0  14     9571.45    13522.78   1558.61 o 
 -19   0  14     7686.19     6918.40   1325.32 o 
 -18   0  14     3239.45     3423.93   1053.10 o 
 -17   0  14    11986.91    10998.59   1321.66 o 
 -16   0  14      925.14     1170.40    840.96 o 
 -15   0  14     4541.44     4537.90   1009.73 o 
 -14   0  14    15330.61    14947.38   1388.02 o 
 -13   0  14       23.38      108.16    594.86 o 
 -12   0  14    26265.40    25695.95   1653.97 o 
 -11   0  14    17043.84    17388.75   1414.93 o 
 -10   0  14      942.09     1909.21    732.80 o 
  -9   0  14    38084.44    36036.72   1786.94 o 
  -8   0  14    13652.78    12260.95   1189.47 o 
  -7   0  14      580.11      828.16    605.84 o 
  -6   0  14    18975.81    17994.36    880.04 o 
  -5   0  14      396.60      711.06    400.73 o 
  -4   0  14      906.67      964.69    440.69 o 
  -2   0  14      602.46      938.93    612.37 o 
  -1   0  14    21177.03    21602.44   1364.77 o 
   0   0  14    15792.53    15691.49   1201.62 o 
   1   0  14      882.33      971.09    362.35 o 
   2   0  14    26785.52    28491.84   1580.56 o 
   3   0  14     7022.00     7604.44    982.82 o 
   4   0  14     6881.36     6651.67    989.09 o 
   5   0  14    41020.89    40511.91   1873.16 o 
   6   0  14       85.39      584.41    569.26 o 
   7   0  14    14780.57    15262.44   1300.24 o 
   8   0  14    10644.21    10476.88   1190.77 o 
   9   0  14       18.24      119.39    631.18 o 
  10   0  14    19584.32    19618.77   1557.57 o 
  11   0  14    13528.67    12426.84   1329.76 o 
  12   0  14     2111.58     1791.39    859.77 o 
  13   0  14    21927.52    19593.17   1666.51 o 
  14   0  14     2814.92     1823.26    972.11 o 
  15   0  14     2627.83     2808.43    919.60 o 
 -20   1  14      320.59      801.25    882.76 o 
 -19   1  14     3978.91     4854.93    790.86 o 
 -18   1  14     2651.20     3215.51    678.93 o 
 -17   1  14     1476.75     1492.34    579.36 o 
 -16   1  14     1921.73     1640.95    548.31 o 
 -15   1  14     1264.54     1651.01    548.36 o 
 -14   1  14       19.80      405.72    679.25 o 
 -13   1  14    10175.91    12888.99   1332.11 o 
 -12   1  14     2914.25     3155.37    955.65 o 
 -11   1  14     1384.33     1157.86    731.76 o 
 -10   1  14    11159.29    10534.88   1180.85 o 
  -9   1  14     3947.38     3820.59    622.09 o 
  -8   1  14    10030.30     8904.76    726.26 o 
  -7   1  14    16012.63    14894.71    702.77 o 
  -6   1  14       27.86      -94.28    258.65 o 
  -5   1  14     5089.07     4634.19    408.23 o 
  -4   1  14     5201.30     4835.64    417.67 o 
  -3   1  14       85.49        9.40    501.60 o 
  -2   1  14    12564.83    13232.28    784.28 o 
  -1   1  14      844.73     1327.93    395.35 o 
   0   1  14     7634.83     7680.59    531.97 o 
   1   1  14    10596.18    10484.09    588.30 o 
   2   1  14      386.73      414.98    286.41 o 
   3   1  14    12935.09    12740.78    628.67 o 
   4   1  14     4813.32     4488.12    504.25 o 
   5   1  14      193.27      125.03    298.69 o 
   6   1  14     9536.80     9403.63    647.18 o 
   7   1  14     1473.84     1706.79    428.76 o 
   8   1  14      854.17      732.16    384.81 o 
   9   1  14     6443.88     6540.68    603.38 o 
  10   1  14     3103.63     3153.60    515.62 o 
  11   1  14     5060.61     4685.93    573.48 o 
  12   1  14    10972.27    10811.56    758.72 o 
  13   1  14        9.83      496.09    532.01 o 
  14   1  14     6999.82     6200.81    822.64 o 
  15   1  14     5641.56     5452.78    816.70 o 
  16   1  14       99.81      541.57    819.02 o 
 -19   2  14      741.40      584.94    967.41 o 
 -18   2  14      189.67      152.24    578.39 o 
 -17   2  14      416.63      156.60    538.64 o 
 -16   2  14        7.13       72.97    481.86 o 
 -15   2  14      879.82     1036.02    576.13 o 
 -14   2  14       19.60     -184.57    515.13 o 
 -13   2  14       37.04      335.45    510.85 o 
 -12   2  14       17.28      464.69    477.64 o 
 -11   2  14        8.03      131.61    428.18 o 
 -10   2  14      157.39       98.29    441.49 o 
  -9   2  14     1058.80     1202.41    515.64 o 
  -8   2  14      206.33       49.00    429.59 o 
  -7   2  14      783.21     1212.06    368.27 o 
  -6   2  14      769.20      845.70    350.60 o 
  -5   2  14        7.05     -272.70    326.90 o 
  -4   2  14       10.01      -24.08    325.01 o 
  -3   2  14      821.07      999.59    414.83 o 
  -2   2  14      285.94      424.52    363.06 o 
  -1   2  14      615.59      658.33    413.18 o 
   0   2  14       37.16      115.60    350.77 o 
   1   2  14       12.29       52.34    365.16 o 
   2   2  14     1231.78     1938.53    474.12 o 
   3   2  14      579.66     1182.45    447.52 o 
   4   2  14      317.31      639.63    388.10 o 
   5   2  14      523.12      747.19    459.45 o 
   6   2  14      667.29      765.61    465.77 o 
   7   2  14        5.43      229.05    381.51 o 
   8   2  14      577.20      330.16    503.51 o 
   9   2  14      208.95      375.80    511.16 o 
  10   2  14      666.59      799.03    563.78 o 
  11   2  14      179.54      123.77    480.46 o 
  12   2  14      213.07      280.91    470.53 o 
  13   2  14     1366.72     1271.75    569.89 o 
  14   2  14      651.94     1228.20    635.35 o 
  15   2  14      192.01     -115.21    693.36 o 
  16   2  14       13.12      573.44    745.34 o 
 -18   3  14     3066.90     1806.80    988.57 o 
 -17   3  14       54.97     -302.45    455.96 o 
 -16   3  14     2311.39     2359.84    675.55 o 
 -15   3  14     1557.93     1541.28    609.76 o 
 -14   3  14      589.67      505.98    561.63 o 
 -13   3  14     4538.24     5674.11    801.74 o 
 -12   3  14     1038.19     1055.73    542.94 o 
 -11   3  14     4065.46     4790.48    747.86 o 
 -10   3  14    19153.36    19233.18   1073.95 o 
  -9   3  14      763.07      703.81    467.49 o 
  -8   3  14     8155.59     9055.04   1202.53 o 
  -7   3  14    10761.62    10611.77    686.96 o 
  -6   3  14     1327.22     1626.19    419.08 o 
  -5   3  14     9359.43     9282.54    620.18 o 
  -4   3  14     5757.69     6134.29    582.40 o 
  -3   3  14     2740.92     2303.19    515.56 o 
  -2   3  14    13096.06    13898.21   1249.16 o 
  -1   3  14      636.74     1292.66    657.30 o 
   0   3  14    11606.76    11856.07    806.19 o 
   1   3  14    18777.62    18670.85    984.58 o 
   2   3  14       85.35       57.52    434.24 o 
   3   3  14    15380.71    15354.18    949.86 o 
   4   3  14     3813.32     3651.85    598.50 o 
   5   3  14      281.87      706.90    468.58 o 
   6   3  14     7606.00     7466.73   1030.89 o 
   7   3  14     1763.83     1903.89    551.74 o 
   8   3  14      622.55      924.34    546.21 o 
   9   3  14     5715.66     6803.53    833.71 o 
  10   3  14      336.95      646.86    528.72 o 
  11   3  14     5364.70     5602.54    791.36 o 
  12   3  14     4934.15     5145.42    776.00 o 
  13   3  14      566.51      795.42    568.94 o 
  14   3  14    10411.65    12223.33   1409.44 o 
 -16   4  14      969.02     1132.01    597.18 o 
 -15   4  14     4771.69     4499.65    803.32 o 
 -14   4  14    13291.24    13421.46   1082.41 o 
 -13   4  14      452.16      487.16    525.64 o 
 -12   4  14    14358.27    14700.97   1053.41 o 
 -11   4  14    18144.88    18369.90   1108.98 o 
 -10   4  14      902.56     1450.71    555.07 o 
  -9   4  14    25730.55    23783.65   1209.52 o 
  -8   4  14     8210.81     9539.76    877.01 o 
  -7   4  14     3013.02     3507.04    526.29 o 
  -6   4  14    19198.40    19136.56    857.38 o 
  -5   4  14      907.87     1118.29    423.00 o 
  -4   4  14     5978.23     5286.11    600.78 o 
  -3   4  14     5326.37     4662.25    842.79 o 
  -2   4  14      449.40      518.14    417.86 o 
  -1   4  14    10128.48    10553.42   1260.53 o 
   0   4  14     9492.22    10201.46    874.69 o 
   1   4  14      717.84      713.12    540.26 o 
   2   4  14    27363.39    26311.07   1208.78 o 
   3   4  14    10608.34    11444.98    888.90 o 
   4   4  14     4544.60     5554.14    734.36 o 
   5   4  14    20930.71    20161.42   1138.89 o 
   6   4  14      710.22     1244.14    520.80 o 
   7   4  14    11591.66    11397.56    950.93 o 
   8   4  14    17301.44    17382.80   1116.21 o 
   9   4  14       65.82      591.32    527.16 o 
  10   4  14    15035.91    15744.86   1112.69 o 
  11   4  14     9750.29    10250.05   1025.31 o 
  12   4  14     2223.70     2831.64    713.57 o 
  13   4  14    14473.80    17410.96   1688.98 o 
 -15   5  14      773.44      759.47    532.41 o 
 -14   5  14       80.29     -189.17    442.49 o 
 -13   5  14     3048.42     3273.07    701.30 o 
 -12   5  14     2660.39     2779.48    744.82 o 
 -11   5  14      617.23      710.40    546.14 o 
 -10   5  14     3741.75     3736.89    800.34 o 
  -9   5  14      202.96      345.85    470.52 o 
  -8   5  14     1996.15     2367.12    611.07 o 
  -7   5  14     2204.23     2077.30    473.82 o 
  -6   5  14      352.03      476.88    405.09 o 
  -5   5  14     1257.03     1461.38    440.33 o 
  -4   5  14      942.81      841.97    384.21 o 
  -3   5  14     1002.18      437.69    386.98 o 
  -2   5  14     2983.01     3037.77    598.35 o 
  -1   5  14     2137.46     3079.08    948.86 o 
   0   5  14      786.29     1473.99    550.33 o 
   1   5  14     3144.04     2724.44    857.29 o 
   2   5  14      642.11      443.04    516.10 o 
   3   5  14     1727.70     2156.72    609.38 o 
   4   5  14      942.84     1564.18    567.48 o 
   5   5  14     3807.25     4047.95    757.18 o 
   6   5  14     5820.76     6975.67   1027.89 o 
   7   5  14      253.91      100.34    608.32 o 
   8   5  14      130.28     -126.88    532.41 o 
   9   5  14     3804.86     4584.70    810.47 o 
  10   5  14     1385.55     2155.69    667.30 o 
  11   5  14      325.07     1184.82    672.19 o 
 -13   6  14      841.62     1151.33    663.57 o 
 -12   6  14     3453.32     3325.05    907.45 o 
 -11   6  14      311.13       75.49    440.20 o 
 -10   6  14     1438.71     1373.91    556.27 o 
  -9   6  14     1747.24     1648.10    592.45 o 
  -8   6  14       22.05     -306.34    376.31 o 
  -7   6  14      331.23      778.57    366.62 o 
  -6   6  14      838.82      639.23    415.91 o 
  -5   6  14      243.15       -1.39    357.59 o 
  -4   6  14     1394.36     1268.95    422.19 o 
  -3   6  14      460.12      476.65    389.06 o 
  -1   6  14     2343.20     2648.27    673.15 o 
   0   6  14     1355.69     1526.22    587.79 o 
   1   6  14      146.24      298.75    516.88 o 
   2   6  14     3848.18     4111.92   1371.82 o 
   3   6  14     2823.75     2368.94    687.19 o 
   4   6  14      175.82      222.15    501.16 o 
   5   6  14     1414.20     1406.09    667.25 o 
   6   6  14     1670.90     1481.89    657.13 o 
   7   6  14      361.19      202.29    647.77 o 
   8   6  14      726.98     1458.95    620.83 o 
   9   6  14      831.06     1235.81    615.02 o 
 -10   7  14     5536.11     5991.76    829.68 o 
  -9   7  14      344.28      236.54    494.17 o 
  -8   7  14     6329.08     6145.93    793.19 o 
  -7   7  14     9282.80     8359.80   1676.57 o 
  -6   7  14      319.15       21.43    401.98 o 
  -5   7  14    11780.39    11209.41    765.50 o 
  -4   7  14    10781.75     9883.48    757.36 o 
  -3   7  14     3023.96     2341.67    706.03 o 
  -2   7  14    16868.74    15702.52    952.75 o 
  -1   7  14      496.33      659.39    653.65 o 
   0   7  14     5884.14     5794.98    843.34 o 
   1   7  14    11301.94    11079.61    802.02 o 
   2   7  14       14.94      143.15    421.11 o 
   3   7  14     8131.34     8508.26    948.81 o 
   4   7  14     4517.10     4676.82    816.76 o 
   5   7  14       10.37       17.14    567.96 o 
   6   7  14     5011.82     5109.25   1209.06 o 
  -7   8  14     1341.00      761.80    752.92 o 
  -6   8  14     5787.56     4628.55   1077.91 o 
  -5   8  14      539.07      627.78    782.70 o 
  -4   8  14     2411.80     2519.58    540.88 o 
  -3   8  14     5203.74     4866.26    782.77 o 
  -2   8  14       14.94     -365.91    624.54 o 
  -1   8  14     4190.77     4663.07   1017.25 o 
   0   8  14     5828.90     5395.06    992.49 o 
   1   8  14      295.85      465.02    572.14 o 
   2   8  14     7402.19     6620.32   1059.63 o 
 -19   1  15     5627.91     5531.95   1256.35 o 
 -18   1  15     4027.35     2559.20   1057.80 o 
 -17   1  15       15.11       72.41    556.28 o 
 -16   1  15     3572.04     3168.98    715.36 o 
 -15   1  15     2365.82     2103.30    669.11 o 
 -14   1  15      808.32      642.98    568.13 o 
 -13   1  15     5095.92     5095.93   1140.61 o 
 -12   1  15       26.02      118.35    705.63 o 
 -11   1  15     9841.63     9099.05   1277.51 o 
 -10   1  15     9699.33    10625.53   1354.84 o 
  -9   1  15      289.41      766.77    663.83 o 
  -8   1  15    15650.45    13411.75   1305.98 o 
  -7   1  15     3593.84     4212.65    651.66 o 
  -6   1  15     3047.41     3093.26    586.44 o 
  -5   1  15     3627.87     4502.76    664.66 o 
  -4   1  15      574.64      331.89    488.62 o 
  -2   1  15     7949.71     8321.95    741.63 o 
  -1   1  15      464.40      447.30    387.13 o 
   0   1  15     9765.22     9987.49    775.18 o 
   1   1  15    12191.57    12229.25    659.10 o 
   2   1  15      215.95      158.76    323.51 o 
   3   1  15    22000.20    21535.30    827.88 o 
   4   1  15     8803.71     9098.09    592.96 o 
   5   1  15     1208.16     1346.81    407.20 o 
   6   1  15     9676.01     9196.54    936.45 o 
   7   1  15     3506.91     3241.98    480.20 o 
   8   1  15     2028.13     1751.81    546.90 o 
   9   1  15     5884.38     5354.37    700.92 o 
  10   1  15        2.77        2.58    489.19 o 
  11   1  15     9279.86     9279.11    904.90 o 
  12   1  15     4101.43     4108.86    733.15 o 
  13   1  15      994.35     1198.80    589.33 o 
  14   1  15     5628.40     4910.70   1132.25 o 
  15   1  15     2355.86     1800.01    886.68 o 
 -18   2  15     3986.75     3812.67   1168.05 o 
 -17   2  15     6280.52     5826.49    827.10 o 
 -16   2  15      240.62       82.19    503.65 o 
 -15   2  15     2879.43     3302.73    716.43 o 
 -14   2  15     2692.18     2363.79    646.22 o 
 -13   2  15       22.15     -270.91    425.86 o 
 -12   2  15     8816.15     8775.25    952.78 o 
 -11   2  15     2947.97     3148.81    709.86 o 
 -10   2  15     1205.00     1370.85    568.22 o 
  -9   2  15    32898.43    32296.10   2099.14 o 
  -8   2  15     5614.93     5922.24    744.06 o 
  -7   2  15    12607.62    12617.89    740.89 o 
  -6   2  15    24863.36    23456.98    929.24 o 
  -5   2  15      382.07      260.98    348.24 o 
  -4   2  15    18274.69    16672.16    774.68 o 
  -3   2  15     9001.23     8464.74   1007.38 o 
  -2   2  15      380.41      369.77    426.60 o 
  -1   2  15    29639.59    30398.96   1737.31 o 
   0   2  15     4887.58     5637.75    662.61 o 
   1   2  15     5526.74     6227.66    705.66 o 
   2   2  15    23532.31    23442.73   1185.29 o 
   3   2  15     3814.40     4369.57    805.17 o 
   4   2  15    11009.16    11339.30    849.88 o 
   5   2  15    13144.94    11880.60    882.95 o 
   6   2  15        9.47      157.25    435.76 o 
   7   2  15     3982.78     3538.38    679.78 o 
   8   2  15     1478.72     2026.69    554.47 o 
   9   2  15      125.26      541.65    499.70 o 
  10   2  15     7945.25     6536.31    793.91 o 
  11   2  15     1656.76     2163.94    638.52 o 
  12   2  15     6553.02     6598.04    840.44 o 
  13   2  15    17447.64    17995.89   1647.70 o 
  14   2  15     1360.82     1403.43    811.96 o 
 -16   3  15     2067.76     2535.81    761.41 o 
 -15   3  15      156.29      124.93    497.95 o 
 -14   3  15      669.01      429.93    562.52 o 
 -13   3  15     2814.22     2758.31    682.17 o 
 -12   3  15      224.72     -194.22    478.70 o 
 -11   3  15     2029.74     1652.70    561.19 o 
 -10   3  15     3389.65     3714.56    705.95 o 
  -9   3  15       14.64     -210.78    490.94 o 
  -8   3  15    10156.59    11053.96    917.65 o 
  -7   3  15      756.12     1157.45    409.74 o 
  -6   3  15     4442.23     4406.58    553.85 o 
  -5   3  15     3462.81     4291.73    550.44 o 
  -4   3  15      299.94      359.93    382.25 o 
  -3   3  15      152.60      518.06    544.70 o 
  -2   3  15    15817.51    16187.79   1449.41 o 
  -1   3  15     1589.82     1970.86    869.96 o 
   0   3  15     4242.71     4992.29    703.67 o 
   1   3  15    10441.91    11069.60    855.57 o 
   2   3  15     2076.50     2103.62    533.39 o 
   3   3  15     8051.00     7847.98   1200.70 o 
   4   3  15     4948.54     5388.74    715.71 o 
   5   3  15     1800.24     2264.97    594.91 o 
   6   3  15     4758.80     5373.79    744.43 o 
   7   3  15      144.14      -53.49    510.02 o 
   8   3  15      893.16      770.12    557.97 o 
   9   3  15     3332.92     4185.85    733.94 o 
  10   3  15      106.28      622.71    559.20 o 
  11   3  15     3671.28     5165.09    811.70 o 
  12   3  15      376.88      831.46    585.75 o 
  13   3  15      449.49      800.99    919.07 o 
 -15   4  15      567.12      460.66    517.33 o 
 -14   4  15       57.94      269.90    479.79 o 
 -13   4  15        9.07      142.53    526.18 o 
 -12   4  15     2059.23     1670.21    605.66 o 
 -11   4  15      156.85       20.58    508.63 o 
 -10   4  15      704.86     1204.53    600.76 o 
  -9   4  15     1285.43     1277.29    575.57 o 
  -8   4  15     1157.13     1729.41    577.22 o 
  -7   4  15      859.78      664.03    385.47 o 
  -6   4  15     2073.44     2219.88    522.28 o 
  -5   4  15     1392.30     1349.33    451.04 o 
  -4   4  15      363.64      532.33    383.48 o 
  -3   4  15      142.01       98.23    520.41 o 
  -2   4  15       23.84       41.54    700.93 o 
  -1   4  15     1163.67     1400.88    543.94 o 
   0   4  15       83.43       15.97    475.76 o 
   1   4  15     2900.90     2664.11    927.83 o 
   2   4  15      919.50     1538.35    531.70 o 
   3   4  15       82.88      167.02    442.25 o 
   4   4  15      265.70      177.77    510.67 o 
   5   4  15      740.91     1697.90    570.68 o 
   6   4  15      596.66      356.69    591.25 o 
   7   4  15      850.83     1706.33    603.27 o 
   8   4  15      263.67      460.85    560.00 o 
   9   4  15      553.04     1010.20    634.15 o 
  10   4  15      267.55      330.03    612.69 o 
  11   4  15       93.68      -93.79    817.19 o 
 -13   5  15     8357.50     7001.90    905.02 o 
 -12   5  15       94.63       47.42    522.89 o 
 -11   5  15     8548.73     8490.87    951.15 o 
 -10   5  15     8336.59     8253.53    913.60 o 
  -9   5  15      349.89      449.71    505.38 o 
  -8   5  15     8448.96     8116.15   1786.03 o 
  -7   5  15     3357.69     2443.01    529.97 o 
  -6   5  15      126.16      106.35    383.12 o 
  -5   5  15     6461.86     6676.72    669.77 o 
  -4   5  15     1345.18     1317.57    495.67 o 
  -3   5  15     2206.89     1713.45    769.51 o 
  -1   5  15      383.74      196.60    519.26 o 
   0   5  15     8698.68     9451.24   1976.48 o 
   1   5  15    15177.99    14997.48   1067.83 o 
   2   5  15       61.85      114.09    511.66 o 
   3   5  15    14353.38    13635.17   1033.08 o 
   4   5  15     6721.22     7449.92    883.75 o 
   5   5  15      764.13     1169.17    855.07 o 
   6   5  15    16155.63    15520.17   1139.95 o 
   7   5  15     2874.11     3344.46    755.64 o 
   8   5  15     7830.95     9338.42   1000.15 o 
   9   5  15     6112.23     7390.48   1328.71 o 
 -11   6  15     5392.25     4835.20   1122.33 o 
 -10   6  15     1468.31     1411.37    553.91 o 
  -9   6  15    11539.29    11544.58    931.98 o 
  -8   6  15     1824.16     1826.64    778.78 o 
  -7   6  15     4007.67     3920.87    584.04 o 
  -6   6  15    14833.86    13927.14    820.62 o 
  -5   6  15        7.89       39.39    359.29 o 
  -4   6  15    15863.84    14746.02    863.58 o 
  -3   6  15     4901.92     3241.84    780.43 o 
  -2   6  15      825.30     1341.36    940.24 o 
  -1   6  15    11023.05    10509.43   1049.68 o 
   0   6  15     4970.30     5015.58    853.24 o 
   1   6  15     2660.48     3582.40    752.43 o 
   2   6  15    10708.80     9997.42   1357.97 o 
   3   6  15      146.77       64.01    575.52 o 
   4   6  15     5436.28     5273.66    815.26 o 
   5   6  15     5632.25     6938.34    887.99 o 
   6   6  15        1.46       64.98    541.79 o 
  -8   7  15     1415.25     1819.86    873.09 o 
  -7   7  15       35.40     -422.70    616.29 o 
  -6   7  15     1459.99     1628.83    469.70 o 
  -5   7  15     2813.60     2666.65    530.76 o 
  -4   7  15       25.93     -171.17    559.09 o 
  -3   7  15     1833.11     2358.53    728.54 o 
  -2   7  15     2501.58     2179.59    577.35 o 
  -1   7  15     1650.64      941.02    799.16 o 
   0   7  15      542.39     1412.77    636.53 o 
   1   7  15     2696.37     2825.13   1091.89 o 
   2   7  15       20.31      589.90    897.91 o 
 -11   0  16     2889.54     2205.99    924.04 o 
 -10   0  16     9050.01     8326.01   1261.05 o 
  -9   0  16    22387.87    17723.67   1472.92 o 
  -8   0  16      253.05      548.88    727.06 o 
  -7   0  16    14585.08    11708.93   1270.98 o 
  -6   0  16     4501.78     4253.17    643.58 o 
  -5   0  16     1044.03      620.63    475.06 o 
  -4   0  16    15315.37    13838.80    917.58 o 
  -2   0  16     1493.59     1231.27    695.45 o 
  -1   0  16     9726.89     9837.08   1136.96 o 
   0   0  16     1474.13     1951.53    733.59 o 
   1   0  16     8158.88     8472.31   1162.82 o 
   2   0  16    24578.18    24105.73   1570.37 o 
   3   0  16      302.21       29.00    638.23 o 
   4   0  16    35210.86    33873.57   1891.44 o 
   5   0  16    21608.71    20763.30   1564.62 o 
   6   0  16     4016.16     3288.61    860.82 o 
   7   0  16    23160.45    22435.30   1662.85 o 
   8   0  16     4893.08     5156.28   1031.93 o 
   9   0  16     7743.56     7981.95   1303.63 o 
  10   0  16    11344.74    10121.32   1388.28 o 
  11   0  16      156.05      294.17    877.54 o 
  12   0  16     5932.11     6430.91   1201.22 o 
  13   0  16     6956.52     4799.41   1078.96 o 
 -18   1  16      470.67      554.63    881.45 o 
 -17   1  16     1530.74     1329.76    916.46 o 
 -16   1  16     6176.29     6924.33    896.37 o 
 -15   1  16      343.73      763.32    713.99 o 
 -14   1  16     2591.18     2098.84    651.97 o 
 -13   1  16     1877.23     1853.28    618.76 o 
 -12   1  16      625.52      382.47    852.19 o 
 -11   1  16     2688.65     2244.91    991.70 o 
 -10   1  16     8676.48     8498.70   1289.79 o 
  -9   1  16       52.87     -116.52    738.81 o 
  -8   1  16    12364.33    12691.49   1356.41 o 
  -7   1  16     4228.85     3992.50    685.78 o 
  -6   1  16     1618.89     2090.58    631.71 o 
  -5   1  16     5870.23     6583.64    787.16 o 
  -4   1  16      748.99      612.56    474.62 o 
  -2   1  16     2535.60     2665.26    776.69 o 
  -1   1  16      470.23      458.34    427.86 o 
   0   1  16     5756.21     6432.48   1124.68 o 
   1   1  16     1050.46     2346.02    823.72 o 
   2   1  16     2070.16     1651.62    754.75 o 
   3   1  16    15014.18    14734.98   1367.90 o 
   4   1  16      840.67     1117.62    709.03 o 
   5   1  16     6264.99     6354.36   1186.07 o 
   6   1  16     2265.29     1905.03    836.78 o 
   7   1  16      387.91      481.22    627.26 o 
   8   1  16     2090.94     1919.72    619.12 o 
   9   1  16     5393.58     5180.42    748.65 o 
  10   1  16       68.00      131.67    608.97 o 
  11   1  16     6292.18     6077.85    844.70 o 
  12   1  16     4431.30     4629.07    816.85 o 
 -16   2  16      564.54       61.13    804.91 o 
 -15   2  16       16.76     -329.43    518.53 o 
 -14   2  16       10.40      240.53    537.13 o 
 -13   2  16       31.39     -428.02    511.56 o 
 -12   2  16       52.40      335.13    511.44 o 
 -11   2  16      428.02      675.56    557.76 o 
 -10   2  16      804.32     1005.05    557.21 o 
  -9   2  16       31.13     -469.92    469.92 o 
  -8   2  16      179.68       17.25    553.59 o 
  -7   2  16      138.53      457.62    388.12 o 
  -6   2  16      751.21     1235.54    420.19 o 
  -5   2  16        9.41        2.82    362.58 o 
  -4   2  16       12.68     -363.60    363.60 o 
  -3   2  16      337.67      445.43    593.04 o 
  -2   2  16      171.13      285.02    635.10 o 
  -1   2  16      729.37      670.36    423.36 o 
   0   2  16      164.19       71.03    409.93 o 
   1   2  16      794.34      384.72    483.05 o 
   2   2  16      163.60        8.27    662.27 o 
   3   2  16       23.24       60.95    426.75 o 
   4   2  16       11.75      377.56    517.68 o 
   5   2  16     2198.18     1947.89    546.93 o 
   6   2  16      148.16      406.32    570.35 o 
   7   2  16       28.03     -206.94    475.22 o 
   8   2  16      322.57      465.98    496.37 o 
   9   2  16       97.20      291.25    568.57 o 
  10   2  16        5.85      480.57    576.76 o 
  11   2  16        1.37     -168.51    890.86 o 
 -15   3  16      632.31      322.64    938.15 o 
 -14   3  16     1134.96     1476.44    823.59 o 
 -13   3  16     4659.34     5390.62    855.43 o 
 -12   3  16       27.71      120.32    576.16 o 
 -11   3  16     8292.66     9387.60    934.90 o 
 -10   3  16     8444.68     8432.57    930.23 o 
  -9   3  16      255.38      380.98    505.11 o 
  -8   3  16    20019.71    19945.37   1158.13 o 
  -7   3  16     6789.12     6636.34    687.06 o 
  -6   3  16     6226.34     6166.09    659.18 o 
  -5   3  16    13119.21    11746.38    762.23 o 
  -4   3  16      814.72      859.79    448.05 o 
  -2   3  16     4897.11     5856.69   1118.41 o 
  -1   3  16      766.20      352.92    444.53 o 
   0   3  16    10008.24     9088.96    865.65 o 
   1   3  16     2138.88     2574.46    677.68 o 
   2   3  16     3966.26     3897.50   1176.93 o 
   3   3  16    13787.49    13344.27    978.69 o 
   4   3  16     1182.26     1313.91    582.48 o 
   5   3  16     4229.44     4350.10    720.16 o 
   6   3  16     8006.44     7948.34    867.13 o 
   7   3  16     1462.15     2023.33    655.59 o 
   8   3  16     5488.75     5465.71   1010.64 o 
   9   3  16     3303.48     4220.07    762.91 o 
  10   3  16       13.31      416.76    565.62 o 
  11   3  16     9794.24     9973.45   1396.12 o 
 -13   4  16     1814.88     2272.58    700.89 o 
 -12   4  16    10378.13     9945.86   1008.06 o 
 -11   4  16     1263.24     1261.72    635.65 o 
 -10   4  16     2951.85     2726.15    713.26 o 
  -9   4  16     6899.57     6942.97    886.37 o 
  -8   4  16      111.33       94.68    487.69 o 
  -7   4  16     8370.78     9149.69    776.82 o 
  -6   4  16     4557.82     4385.59    662.75 o 
  -5   4  16      216.82     -259.28    360.50 o 
  -4   4  16    11174.92    10400.78    773.73 o 
  -3   4  16     1719.47     1436.23    659.31 o 
  -2   4  16     1372.67     1496.17    972.37 o 
  -1   4  16     8221.25     7815.50    855.88 o 
   0   4  16     4105.41     3887.65    670.00 o 
   1   4  16     6307.83     7185.33    834.33 o 
   2   4  16    11416.67    12010.45    988.67 o 
   3   4  16        1.37      368.10    500.84 o 
   4   4  16    17977.26    17845.14   1151.17 o 
   5   4  16     7602.32     8124.25    919.96 o 
   6   4  16     1169.25     1862.51    633.24 o 
   7   4  16    15197.38    15714.98   1103.78 o 
   8   4  16     1765.67     1756.90    698.13 o 
   9   4  16     4166.45     6382.06   1252.69 o 
 -11   5  16     1897.21     1788.25    879.10 o 
 -10   5  16     6327.99     6206.42    894.29 o 
  -9   5  16      436.44      394.64    510.16 o 
  -8   5  16     5071.52     5020.77    801.65 o 
  -7   5  16      642.41      918.10    456.32 o 
  -6   5  16     2304.27     2533.09    563.85 o 
  -5   5  16     1454.96     1474.15    503.93 o 
  -4   5  16       88.79       -8.62    631.48 o 
  -3   5  16     1936.95     1464.90    727.58 o 
  -1   5  16        2.14      -43.10    492.54 o 
   0   5  16     1570.88     1554.35    592.65 o 
   1   5  16     1630.23     1928.00    624.83 o 
   2   5  16      140.09      -54.42    546.52 o 
   3   5  16     5090.30     4548.34   1018.61 o 
   4   5  16      112.11      -73.10    517.79 o 
   5   5  16     4462.43     5268.96    800.22 o 
   6   5  16     3671.07     4145.01    762.82 o 
   7   5  16       18.12     -296.78    672.72 o 
  -9   6  16      133.76      158.32    656.00 o 
  -8   6  16       61.50     -129.58    598.26 o 
  -7   6  16     1205.30     1062.85    450.48 o 
  -6   6  16     1190.98     1082.27    441.12 o 
  -5   6  16        4.93       49.46    445.32 o 
  -4   6  16     2384.82     2319.46    686.17 o 
  -3   6  16      258.57      225.74    535.20 o 
  -2   6  16       16.65       76.47    384.75 o 
  -1   6  16     1358.15     1811.24    833.91 o 
   0   6  16      404.84      359.79    586.71 o 
   1   6  16     1867.36     2017.85    727.63 o 
   2   6  16      695.70      976.40    619.67 o 
   3   6  16       63.07     -186.01    685.78 o 
  -6   7  16     4001.19     3411.92   1012.08 o 
 -16   1  17     4967.19     5872.10   1309.90 o 
 -15   1  17        2.50     -173.21    902.09 o 
 -14   1  17     4572.43     4037.46    780.92 o 
 -13   1  17      803.86      247.98    522.19 o 
 -12   1  17     1749.93     1120.89    625.78 o 
 -11   1  17     4057.83     3037.78    708.87 o 
 -10   1  17      610.50      510.75    576.62 o 
  -9   1  17     4496.07     4489.31   1123.11 o 
  -8   1  17     6948.51     7588.24   1275.94 o 
  -7   1  17      642.74     1033.80    624.26 o 
  -6   1  17    10004.41     9829.87    946.20 o 
  -5   1  17    11116.62    10581.58    926.60 o 
  -4   1  17     1867.47     1261.83    467.39 o 
  -3   1  17     5813.95     3952.88    731.69 o 
  -2   1  17     4415.27     3570.23    897.65 o 
  -1   1  17      586.95     1137.74    693.09 o 
   0   1  17     4498.55     3954.53   1002.67 o 
   1   1  17     4877.54     3663.24   1086.80 o 
   2   1  17     4183.21     3756.50    961.66 o 
   3   1  17    14494.16    14226.06   1455.68 o 
   4   1  17     1008.46     1094.11    716.08 o 
   5   1  17     9774.92     9538.47   1387.76 o 
   6   1  17     4293.48     3993.98   1020.96 o 
   7   1  17      105.92      119.39    682.64 o 
   8   1  17     6440.05     5429.28   1205.93 o 
   9   1  17      837.06      425.05    820.85 o 
  10   1  17     2123.11     2439.55   1033.50 o 
 -15   2  17     5386.04     3404.08   1152.89 o 
 -14   2  17      468.90      651.56    861.60 o 
 -13   2  17      987.88     1060.07    643.40 o 
 -12   2  17     4668.93     4819.03    865.44 o 
 -11   2  17      730.57      625.22    611.50 o 
 -10   2  17    12221.32    11494.92   1012.77 o 
  -9   2  17    10810.63    10668.00    971.80 o 
  -8   2  17     1123.69     1577.88    621.15 o 
  -7   2  17    27323.92    25500.53   1040.61 o 
  -6   2  17     8912.82     8584.98    741.54 o 
  -5   2  17     4428.12     4336.16    604.95 o 
  -4   2  17    26769.36    23423.51   1372.73 o 
  -2   2  17    10069.92     9137.22    855.60 o 
  -1   2  17     6037.51     5083.20    718.62 o 
   0   2  17       11.93      247.43    430.73 o 
   1   2  17    13003.73    10821.00    883.50 o 
   2   2  17     8702.85     9245.86    893.09 o 
   3   2  17     1054.43     1021.31    576.58 o 
   4   2  17    13658.34    13891.91   1021.90 o 
   5   2  17     4889.87     4366.26   1037.42 o 
   6   2  17     1489.33     1618.70    992.49 o 
   7   2  17    11191.20     9454.35   1360.59 o 
   8   2  17     1557.66     1826.92    855.33 o 
   9   2  17     5985.62     5806.26   1247.99 o 
 -13   3  17      185.30     -485.14    932.40 o 
 -12   3  17       10.16     -109.15    517.79 o 
 -11   3  17     1902.52     1807.48    706.20 o 
 -10   3  17     1810.18     1840.35    714.60 o 
  -9   3  17     2697.95     3165.19    738.08 o 
  -8   3  17     6394.07     6091.00    843.72 o 
  -7   3  17       38.27       97.21    422.17 o 
  -6   3  17     5670.90     5347.13    677.70 o 
  -5   3  17     6257.11     6466.17    706.52 o 
  -4   3  17      529.95      439.98    794.46 o 
  -3   3  17     5587.12     4425.26    816.36 o 
  -2   3  17     2630.08     2694.63    632.04 o 
  -1   3  17       23.56      416.79    495.72 o 
   0   3  17     2645.04     2448.72    600.48 o 
   1   3  17     4413.62     4634.73    732.72 o 
   2   3  17      391.73      702.65    524.15 o 
   3   3  17     5390.79     5110.08    778.26 o 
   4   3  17      418.67     1151.85    594.86 o 
   5   3  17     3812.82     3812.17    722.83 o 
   6   3  17     2575.76     2676.18    653.37 o 
   7   3  17      192.05      113.58    633.85 o 
   8   3  17     3176.03     4714.50   1168.31 o 
   9   3  17      272.15      363.92    747.17 o 
  10   3  17      997.00      952.78    825.29 o 
 -11   4  17       10.62     -157.09    517.79 o 
 -10   4  17      403.95      255.74    578.28 o 
  -9   4  17      341.90      361.87    513.67 o 
  -8   4  17        5.96      -56.63    505.50 o 
  -7   4  17     1971.21     2031.41    533.16 o 
  -6   4  17      352.09      976.63    495.12 o 
  -5   4  17       19.23      -71.02    609.47 o 
  -4   4  17      367.36     -553.07    615.94 o 
  -3   4  17       57.40     -631.08    631.08 o 
  -2   4  17       98.62      318.20    682.91 o 
  -1   4  17      221.05      312.35    554.77 o 
   0   4  17     1872.37     2442.93    641.08 o 
   1   4  17     1552.46     2136.98    627.09 o 
   2   4  17      309.52      236.98    671.41 o 
   3   4  17      748.89      831.38    605.69 o 
   4   4  17     1073.32     1325.48    594.50 o 
   5   4  17      876.37      974.23    654.49 o 
   6   4  17      188.07     1475.01    830.51 o 
   7   4  17     1323.09     1295.27    903.14 o 
  -9   5  17     3490.78     3038.07    949.12 o 
  -8   5  17     7271.72     5528.29   1121.54 o 
  -7   5  17      802.68     1445.61    498.73 o 
  -6   5  17     8123.38     7546.05   1026.15 o 
  -5   5  17     5419.50     3668.48    866.12 o 
  -4   5  17      129.20     -580.74    580.74 o 
  -3   5  17     2223.48     1491.44    705.13 o 
  -2   5  17     8138.18     5448.88   1097.25 o 
  -1   5  17      724.27      992.26    591.98 o 
   0   5  17     7756.70     8358.85    950.60 o 
   1   5  17      839.68      811.60    668.41 o 
   2   5  17     5015.18     5110.98    824.83 o 
   3   5  17     8888.09     8544.94   1373.65 o 
   4   5  17     1162.03     1254.78    841.74 o 
  -7   6  17    10456.31     5811.49   1206.71 o 
   4   0  18    15675.43    14985.00   1587.61 o 
   5   0  18     3481.06     2907.70    978.90 o 
   6   0  18    12549.89    12934.97   1407.61 o 
   7   0  18    17708.91    17491.94   1681.66 o 
   8   0  18       15.53      613.15    851.93 o 
   9   0  18     7960.93     7397.01   1357.45 o 
 -12   1  18      659.70      303.27    622.03 o 
 -11   1  18     3624.07     3083.00    734.10 o 
 -10   1  18     1092.96     1226.50    621.26 o 
  -9   1  18     2779.48     3537.32    761.08 o 
  -8   1  18     4939.35     5344.29    854.78 o 
  -7   1  18       33.61      144.25    551.36 o 
  -6   1  18     7462.68     6807.98    672.16 o 
  -5   1  18     4432.41     4289.42    587.71 o 
  -4   1  18     2772.94     3087.53    696.27 o 
  -3   1  18     3763.91     2774.96    681.66 o 
  -1   1  18     3583.81     2742.59    862.64 o 
   0   1  18     3425.93     2982.42    915.94 o 
   1   1  18      434.75      408.59    899.22 o 
   2   1  18     6209.75     5334.45   1119.98 o 
   3   1  18     4183.70     4756.56   1105.08 o 
   4   1  18      156.46      318.72    711.64 o 
   5   1  18     7094.23     6190.04   1273.33 o 
   6   1  18     5647.70     4630.90   1113.44 o 
   7   1  18     1522.35     1662.59    867.61 o 
   8   1  18     7480.08     7368.80   1321.14 o 
 -13   2  18      173.16      -81.51    860.29 o 
 -12   2  18        3.26      214.75    927.17 o 
 -11   2  18       94.61      251.21    616.46 o 
 -10   2  18      594.68      300.96    596.68 o 
  -9   2  18       69.58      -91.99    595.72 o 
  -8   2  18      858.69     1092.02    612.65 o 
  -7   2  18      869.10      840.33    480.07 o 
  -6   2  18        8.75      242.68    465.70 o 
  -5   2  18      106.95      118.94    578.92 o 
  -4   2  18       13.03      -43.33    575.60 o 
  -3   2  18     1029.57      962.95    658.18 o 
  -1   2  18       82.60      335.71    818.76 o 
   0   2  18      772.13     1412.31    891.64 o 
   1   2  18       41.13      643.72    764.42 o 
   2   2  18       16.55      381.16    745.34 o 
   3   2  18       42.36        0.26    870.22 o 
   4   2  18      122.36      499.25    821.63 o 
   5   2  18       69.37      328.13    755.53 o 
   6   2  18      898.10     1060.41    910.98 o 
   7   2  18       22.60     -130.89    736.72 o 
 -10   3  18     1010.36     1666.71    706.60 o 
  -9   3  18     4085.13     3640.00    803.50 o 
  -8   3  18     8027.05     7009.41    930.54 o 
  -7   3  18       66.98       82.38    464.72 o 
  -6   3  18    11182.76    10078.43    844.67 o 
  -5   3  18     7842.60     7159.42    975.36 o 
  -4   3  18     2070.87     1513.18    728.81 o 
  -3   3  18     6814.66     5394.15    918.55 o 
  -2   3  18     2040.85     1766.04    878.32 o 
  -1   3  18     3760.40     3280.47    801.12 o 
   0   3  18     3427.05     3235.34    705.16 o 
   1   3  18       44.68     -231.72    508.93 o 
   2   3  18     4947.16     5191.11    768.39 o 
   3   3  18     4948.46     4599.34   1014.30 o 
   4   3  18       14.15      101.80    607.03 o 
   5   3  18     7577.03     5626.00   1195.22 o 
   6   3  18     4837.41     5534.30   1131.99 o 
   7   3  18      512.78      792.63    987.26 o 
  -9   4  18     2778.60     2872.44   1053.36 o 
  -8   4  18     1674.08     1450.98    811.96 o 
  -7   4  18    11118.72    10490.15    831.20 o 
  -6   4  18     2057.77     1719.21    676.35 o 
  -5   4  18     3273.81     2839.39    797.36 o 
  -4   4  18     7411.96     6801.74    976.60 o 
  -3   4  18      702.29      308.65    530.16 o 
  -2   4  18     6327.53     5831.34   1168.57 o 
  -1   4  18     5062.87     4163.54    799.10 o 
   0   4  18      136.56     -184.73    528.65 o 
   1   4  18    13413.19    12063.88   1267.97 o 
   2   4  18     7233.60     6990.77   1165.17 o 
   3   4  18     5177.78     5688.18   1225.52 o 
 -10   1  19      489.50      589.12    723.40 o 
  -9   1  19     2723.86     1762.39    895.56 o 
  -8   1  19     2740.56     2290.11    984.13 o 
  -7   1  19      516.97      116.97    599.94 o 
  -6   1  19     9276.20     8675.04    973.28 o 
  -5   1  19     4605.48     3904.48    793.56 o 
  -4   1  19     2552.32     1844.07    694.38 o 
  -3   1  19     7312.11     5786.21    883.05 o 
  -1   1  19     3331.63     2830.90    954.34 o 
   0   1  19     6430.01     5793.46   1152.37 o 
   1   1  19        1.34      420.61    953.30 o 
   2   1  19     6277.25     4515.17   1147.15 o 
   3   1  19     2669.61     2847.62   1043.69 o 
   4   1  19     1962.70     1555.74    837.57 o 
   5   1  19     9205.78     7901.48   1425.64 o 
 -10   2  19     8895.92     9991.21   1523.87 o 
  -9   2  19     2109.96     2340.72    761.71 o 
  -8   2  19     7451.68     7730.41    941.85 o 
  -7   2  19    16678.55    13977.58   1080.10 o 
  -6   2  19      256.15      349.18    633.66 o 
  -5   2  19    18494.96    16635.12   1213.29 o 
  -4   2  19     9943.92     8447.04   1016.16 o 
  -3   2  19      829.85      -12.19    667.28 o 
  -1   2  19     6105.75     5137.20   1226.83 o 
   0   2  19      982.05     1417.02    915.16 o 
   1   2  19     5353.63     3900.19   1037.42 o 
   2   2  19     1873.58     1865.58    955.65 o 
   3   2  19     1766.43     2040.62    993.53 o 
  -8   3  19     2368.02     2522.10   1009.99 o 
  -5   3  19     3402.84     2927.54    779.79 o 
  -4   3  19     2093.72     1599.32    724.08 o 
  -3   3  19     3392.66     2053.54    595.26 o 
  -2   3  19     1300.40      642.79    517.97 o 
  -1   3  19     1981.06     1566.37    632.77 o 
   0   3  19     3230.19     1861.66    936.84 o 
                                                 
